# Supplementary material for: High-Fat Diet Alters the Retinal Transcriptome in the Absence of Gut Microbiota
Source: Cells. 2021 Aug 18;10(8):2119. doi: 10.3390/cells10082119 (PMC8392173; doi:10.3390/cells10082119)
Supplement: Supplementary file 1 [file cells-10-02119-s001.zip]

Archive with 1 entries (1 files):
- Supplementary Table S1 GF-HFD vs GF-ND DEG.xlsx
