# Supplementary material for: High-Fat Diet Alters the Retinal Transcriptome in the Absence of Gut Microbiota
Source: Cells. 2021 Aug 18;10(8):2119. doi: 10.3390/cells10082119 (PMC8392173; doi:10.3390/cells10082119)
Supplement: Supplementary file 1 [file cells-10-02119-s001.zip › Supplementary Table S1 GF-HFD vs GF-ND DEG.xlsx]

## Sheet: Filtered_DE_GF_ND-HFD
	logFC	AveExpr	t	P.Value	adj.P.Val	B
Fat2	-4.08357	-3.93946	-6.28312	3.12635e-05	0.115077	1.36284
Aldh1a2	-3.78582	-2.33571	-2.45917	0.0290915	0.306713	-3.36139
Npy4r	-3.5182	-4.36499	-5.5058	0.000109821	0.175403	0.403423
C1qtnf2	-3.24796	-4.11961	-4.27154	0.000956607	0.234742	-1.02474
Deup1	-3.13315	-3.9038	-5.2102	0.000181046	0.203376	-0.00457279
Pf4	-3.05218	-4.11491	-2.43909	0.0302016	0.306713	-3.38327
Myoz1	-2.88205	-4.90183	-2.70055	0.0184813	0.306713	-3.04882
Ifi204	-2.8809	-2.54432	-3.32629	0.00562064	0.306713	-2.30767
Tnni2	-2.85314	-4.41336	-1.7719	0.100372	0.306713	-4.20577
Siglec1	-2.84472	-2.51054	-4.81979	0.00035686	0.218375	-0.655329
Edn3	-2.79827	0.859666	-2.11622	0.0546666	0.306713	-4.08967
Smlr1	-2.74225	-4.8017	-2.78214	0.0158355	0.306713	-2.95854
Raet1e	-2.73945	-3.98795	-2.57459	0.0234353	0.306713	-3.21837
Mrap	-2.72445	-4.26907	-4.23815	0.00101697	0.23927	-1.18743
Dmgdh	-2.67232	-3.59378	-3.67737	0.00288933	0.304338	-1.83697
Col3a1	-2.66243	-0.767631	-2.36697	0.0345335	0.306713	-3.50371
Tnnt3	-2.59136	-4.13529	-1.45981	0.16862	0.316144	-4.52649
Ms4a4a	-2.56937	-4.8844	-2.24505	0.0432374	0.306713	-3.63715
Mcoln3	-2.56856	-4.27959	-1.48045	0.163118	0.311763	-4.50881
Omd	-2.54045	-3.28211	-2.11272	0.0550138	0.306713	-3.80081
Slc26a4	-2.53145	2.22303	-1.13642	0.276758	0.452586	-5.59703
Nlrp12	-2.51902	-5.24871	-2.82334	0.0146448	0.306713	-2.92205
Inmt	-2.50772	-4.10861	-1.52709	0.151239	0.306713	-4.456
Car6	-2.50334	-4.08523	-2.01242	0.0658686	0.306713	-3.9177
Gsdmc4	-2.48233	-4.26852	-3.59033	0.0034055	0.306713	-1.97846
Defb11	-2.45326	-3.69591	-1.71066	0.111428	0.306713	-4.25836
Gjb6	-2.44706	-3.87052	-1.43331	0.175914	0.326709	-4.54435
Fgl1	-2.44078	-3.93841	-2.86913	0.0134248	0.306713	-2.87346
Maats1	-2.43279	-4.09828	-3.09677	0.00870303	0.306713	-2.5744
Wfdc17	-2.41372	-5.42489	-2.18937	0.047869	0.306713	-3.70864
Tdg-ps	-2.38502	-5.47958	-2.871	0.013377	0.306713	-2.87162
Nppb	-2.34489	-2.57047	-3.40602	0.00482994	0.306713	-2.25575
Dio1	-2.34217	-4.13866	-2.44205	0.0300355	0.306713	-3.40125
Mbnl3	-2.34098	-2.88263	-1.92922	0.0763381	0.306713	-4.01358
Dsg2	-2.29712	-0.59612	-1.51825	0.153432	0.306713	-4.63068
Ms4a4d	-2.27572	-5.45377	-2.43072	0.0306761	0.306713	-3.41855
Myot	-2.26729	-5.35715	-2.1857	0.0481902	0.306713	-3.71256
Hcar2	-2.26164	-4.85206	-2.6313	0.0210624	0.306713	-3.17359
Npvf	-2.24513	-3.01417	-1.06024	0.308773	0.490343	-4.85342
Cox8b	-2.23536	-1.17342	-1.67118	0.119115	0.306713	-4.49142
Apol7e	-2.22659	-4.98709	-2.01331	0.0657638	0.306713	-3.91667
Gsx2	-2.19714	-2.05933	-1.23004	0.240968	0.413032	-4.78257
Ripply3	-2.18893	-2.28027	-2.41086	0.0318313	0.306713	-3.43267
Cpz	-2.18795	-2.3414	-1.52842	0.150913	0.306713	-4.46219
Ltc4s	-2.18472	-4.85382	-2.62421	0.0213457	0.306713	-3.18118
Optc	-2.1728	3.3041	-1.11611	0.285038	0.462726	-5.95032
Adgrd1	-2.16665	-4.1172	-2.56326	0.0239395	0.306713	-3.2581
Mdfi	-2.15514	-3.02521	-1.93197	0.0759691	0.306713	-4.00837
Myh1	-2.15499	-4.46676	-1.79703	0.0961262	0.306713	-4.16179
H3f3c	-2.15374	-3.54315	-2.62276	0.0214042	0.306713	-3.19382
Mlana	-2.14866	0.136015	-0.845022	0.413727	0.595617	-5.52697
Tmem45a	-2.1437	-3.20662	-1.81845	0.0926336	0.306713	-4.13307
Lilr4b	-2.12738	-4.59666	-1.77917	0.0991263	0.306713	-4.18009
Fshr	-2.12452	-5.83613	-5.04589	0.000240289	0.205472	-0.491783
Lum	-2.11763	-2.35776	-0.8474	0.412449	0.594327	-5.06957
Gmnc	-2.11541	-3.52733	-2.76651	0.0163119	0.306713	-3.01766
Pitx2	-2.11469	-2.63688	-1.44932	0.171476	0.320179	-4.53887
Dcn	-2.10927	1.32387	-1.2945	0.218523	0.383452	-5.41121
Eps8l1	-2.10181	4.23818	-2.48266	0.0278428	0.306713	-4.16011
Fam167b	-2.10167	-4.88207	-1.92637	0.0767221	0.306713	-4.01575
Lrrc74b	-2.10159	-3.70656	-2.47382	0.0283066	0.306713	-3.37278
Ccnb1ip1	-2.09671	-5.55283	-3.08622	0.00887981	0.306713	-2.61624
Kif18b	-2.09477	-2.75779	-2.11879	0.0544134	0.306713	-3.79229
Fgf15	-2.09416	-4.76276	-1.87047	0.0846252	0.306713	-4.07832
Gpr65	-2.09198	-4.1473	-2.04443	0.0622052	0.306713	-3.88111
Cd74	-2.08305	0.0804295	-1.64047	0.125414	0.306713	-4.68318
Ccdc3	-2.06076	-2.005	-2.20168	0.0468064	0.306713	-3.6946
Fbln1	-2.06009	4.14299	-0.973867	0.348298	0.529808	-6.27148
Ptpn7	-2.0579	-4.4947	-2.27655	0.0408072	0.306713	-3.60909
Mfap4	-2.04671	1.68032	-0.817833	0.428522	0.609747	-5.83057
Pax3	-2.04435	-5.56354	-2.40947	0.0319137	0.306713	-3.44411
Acp5	-2.04409	-4.43355	-1.89427	0.0811746	0.306713	-4.05084
Dntt	-2.03452	-4.9107	-2.48239	0.0278568	0.306713	-3.35442
Lta	-2.03251	-3.81927	-1.98277	0.0694373	0.306713	-3.95137
Bdkrb1	-2.01979	-4.35773	-2.70139	0.0184517	0.306713	-3.09882
Cldn3	-2.01645	-2.88092	-2.07245	0.059155	0.306713	-3.84805
Abcg8	-2.01547	-4.51098	-2.1348	0.0528589	0.306713	-3.77625
Galnt6	-2.00253	-3.60908	-1.84093	0.0890929	0.306713	-4.11027
Art5	-1.99957	-4.14681	-1.90408	0.0797886	0.306713	-4.03929
Serpina3n	-1.99585	2.80441	-1.36045	0.197333	0.355441	-5.56666
Hnf4a	-1.98907	-2.09126	-1.44861	0.17167	0.320396	-4.56194
Tgtp1	-1.98751	-2.49265	-2.53135	0.0254169	0.306713	-3.28349
Mpzl2	-1.97744	-2.68789	-1.20715	0.249365	0.422633	-4.72723
Wif1	-1.97733	-2.00565	-1.64102	0.125297	0.306713	-4.37365
H2-Aa	-1.96688	-0.70606	-1.66286	0.120794	0.306713	-4.51438
Ckmt2	-1.96594	-2.68108	-1.31736	0.210979	0.373018	-4.72963
Ltbp2	-1.95972	2.46562	-0.948117	0.360754	0.541965	-5.9282
Myh4	-1.95263	-5.15038	-1.17646	0.26098	0.433713	-4.76303
Lilrb4a	-1.93081	-4.43209	-1.89824	0.0806116	0.306713	-4.04599
P2ry10b	-1.9297	-4.42405	-1.74123	0.105781	0.306713	-4.21654
Slc6a4	-1.92831	-4.76729	-2.32478	0.0373373	0.306713	-3.55461
Penk	-1.92526	4.56808	-1.37656	0.19242	0.350282	-5.95073
Lilra5	-1.92134	-4.36832	-1.80767	0.0943764	0.306713	-4.14542
Capn11	-1.91516	1.31783	-2.81051	0.0150059	0.306713	-3.16067
Cybb	-1.91494	-1.34807	-1.78968	0.0973509	0.306713	-4.23479
Bcl2a1a	-1.91362	-5.49289	-2.84273	0.0141154	0.306713	-2.90257
Hist1h2ab	-1.90742	-4.81098	-3.67352	0.00291037	0.304338	-1.89149
Kcnj1	-1.90664	-5.09231	-2.12067	0.0542285	0.306713	-3.79375
Casp4	-1.90661	-4.11952	-2.6032	0.0222073	0.306713	-3.22442
Runx3	-1.90506	-5.40077	-2.28001	0.0405489	0.306713	-3.59849
Dpep1	-1.90226	-5.40077	-2.34608	0.0358957	0.306713	-3.52936
Egr2	-1.89996	-3.86243	-2.41438	0.0316237	0.306713	-3.4483
Ch25h	-1.89776	-2.78131	-1.41767	0.18034	0.333225	-4.56152
Psma8	-1.8969	-3.91011	-2.46483	0.0287858	0.306713	-3.38917
Klf1	-1.88919	-2.1832	-4.96516	0.000276516	0.205489	-0.29741
Cyp2f2	-1.88426	-3.97458	-1.45498	0.16993	0.317766	-4.50731
Gpx3	-1.88213	5.39138	-1.06758	0.305575	0.486904	-6.44665
Itgax	-1.88127	-4.01052	-1.85046	0.087629	0.306713	-4.09825
Myl10	-1.86809	-5.75692	-2.20619	0.0464226	0.306713	-3.68718
Hba-a2	-1.86692	-0.977291	-3.19668	0.0071942	0.306713	-2.24084
Tmprss11e	-1.84866	-0.749459	-1.45177	0.170805	0.319164	-4.80727
Wnt8a	-1.84641	-3.77465	-1.96787	0.0712984	0.306713	-3.96813
Slc38a8	-1.82683	-0.480108	-1.23267	0.24002	0.411912	-4.99188
Col10a1	-1.82336	-2.59968	-2.62817	0.0211871	0.306713	-3.16466
Ces2e	-1.82264	-5.27492	-1.74078	0.105863	0.306713	-4.22813
Nnmt	-1.82172	-4.8461	-1.88926	0.0818901	0.306713	-4.05538
Fbp2	-1.81674	-5.33446	-1.82546	0.091516	0.306713	-4.12508
Hist1h4a	-1.81601	-4.21579	-1.90649	0.0794525	0.306713	-4.03621
F5	-1.81275	2.79316	-1.11246	0.286545	0.464491	-5.84363
Trpa1	-1.79989	-3.9099	-1.5137	0.154572	0.306713	-4.44423
F13a1	-1.79196	-1.77685	-1.29195	0.219378	0.384634	-4.74435
Apod	-1.79152	0.0896284	-2.19131	0.0477008	0.306713	-3.88399
Mymk	-1.79038	-3.63171	-1.81354	0.0934244	0.306713	-4.1359
Tktl2	-1.78647	-5.1983	-2.16907	0.0496718	0.306713	-3.73126
Kcna10	-1.78273	-4.6871	-1.59911	0.134354	0.306713	-4.36132
Ugt1a6a	-1.77915	-5.16255	-1.73173	0.107508	0.306713	-4.2245
Matn3	-1.76746	-3.60746	-0.749909	0.466968	0.645956	-5.03652
Clca3a1	-1.75923	-3.56112	-1.81271	0.0935574	0.306713	-4.13649
Mlph	-1.7592	0.392232	-1.01788	0.327724	0.509418	-5.50224
Gimap4	-1.74289	-3.86576	-1.24866	0.234307	0.404603	-4.68826
Otc	-1.73939	-5.35471	-1.98369	0.0693243	0.306713	-3.95048
Hbq1a	-1.73573	-5.59195	-2.06926	0.0594945	0.306713	-3.85133
Ppp1r3g	-1.73533	-1.74951	-3.08705	0.00886583	0.306713	-2.43375
Fam151a	-1.73201	-5.27137	-2.14175	0.0521981	0.306713	-3.77134
Adh1	-1.72471	-2.23296	-1.34241	0.202956	0.362051	-4.64867
Gjb2	-1.72006	-1.89083	-1.59714	0.134792	0.306713	-4.48492
Ugt1a7c	-1.71916	-4.08765	-1.9221	0.0773011	0.306713	-4.01872
Apol9b	-1.7162	-3.70866	-1.97619	0.0702533	0.306713	-3.95939
Mrgprh	-1.71119	-4.68852	-1.69252	0.114905	0.306713	-4.2644
Olfr322	-1.7107	-5.94213	-5.04205	0.000241894	0.205472	-0.3697
Klhdc7a	-1.70747	1.00225	-1.00667	0.33288	0.514596	-5.57674
Fbln5	-1.70733	1.72464	-2.1045	0.0558361	0.306713	-4.32438
Musk	-1.70638	-3.70427	-1.17593	0.261185	0.433787	-4.7422
Tspear	-1.69762	-3.417	-1.68418	0.116535	0.306713	-4.27393
Gvin1	-1.69627	-3.48044	-1.77999	0.0989864	0.306713	-4.17444
Trdn	-1.69375	-4.76352	-1.29991	0.216717	0.380948	-4.64311
Ifi213	-1.69353	-4.23351	-1.99128	0.0683956	0.306713	-3.94208
Xirp1	-1.68912	-5.32058	-1.69165	0.115073	0.306713	-4.28732
Myl1	-1.68879	-2.25021	-1.19595	0.253557	0.426577	-4.83703
Spn	-1.68349	-4.84891	-1.78036	0.0989243	0.306713	-4.17246
Tmem100	-1.67764	-2.32612	-1.86705	0.0851311	0.306713	-4.08758
Tlx2	-1.67683	-3.37682	-2.07049	0.0593634	0.306713	-3.85512
Tas1r2	-1.67022	-5.22249	-1.70116	0.113237	0.306713	-4.25586
Mmp13	-1.667	-4.25173	-1.9301	0.0762197	0.306713	-4.00988
Tomm6	-1.66466	-2.73229	-2.51403	0.0262556	0.306713	-3.3152
Meox2	-1.66228	-5.51273	-2.54703	0.0246803	0.306713	-3.25984
Vmn2r5	-1.66228	-4.95315	-1.83159	0.0905495	0.306713	-4.13049
Rtp1	-1.66136	-5.36761	-1.66874	0.119605	0.306713	-4.28944
Pdcd1	-1.66013	-5.23821	-1.75996	0.102448	0.306713	-4.21155
Olah	-1.65979	-4.47815	-1.92818	0.0764776	0.306713	-4.01199
Slc13a4	-1.6542	2.40222	-1.28707	0.221021	0.386753	-5.61803
Defb2	-1.64655	-4.95924	-1.52627	0.151441	0.306713	-4.43175
Myom2	-1.64143	-2.88086	-1.66278	0.120809	0.306713	-4.29584
Tgfbi	-1.64021	-0.399654	-2.09029	0.0572852	0.306713	-3.95192
Trim80	-1.63498	-2.84058	-2.16479	0.0500593	0.306713	-3.74715
Spns3	-1.63234	-3.4312	-1.67009	0.119335	0.306713	-4.28344
Pnoc	-1.62682	-3.38832	-1.54633	0.146559	0.306713	-4.40645
Klf5	-1.61991	-2.12634	-1.78145	0.0987381	0.306713	-4.19314
B4galnt3	-1.61623	-3.96374	-1.64292	0.1249	0.306713	-4.31393
Slc10a6	-1.60175	-4.39126	-1.20228	0.25118	0.424576	-4.71992
Ntf3	-1.59424	-2.42304	-0.848891	0.411649	0.593601	-5.03937
Slc5a10	-1.57538	-4.21836	-1.71876	0.109907	0.306713	-4.23499
Il25	-1.5743	-4.00917	-1.56667	0.141746	0.306713	-4.3872
Rem1	-1.57318	-3.91908	-1.59136	0.136089	0.306713	-4.36121
Ltb4r2	-1.57128	-3.14119	-1.83391	0.0901845	0.306713	-4.12247
Dpys	-1.56489	-4.13836	-1.33001	0.206896	0.367369	-4.60538
Calml3	-1.56394	-1.41035	-0.684227	0.50612	0.682793	-5.20049
H2-DMb1	-1.56298	-1.56348	-1.62927	0.127783	0.306713	-4.48993
Gdf7	-1.56233	-5.19497	-2.09617	0.0566812	0.306713	-3.82577
Akr1c14	-1.5621	-0.673698	-1.68014	0.117332	0.306713	-4.50374
Itgb7	-1.55866	-1.72547	-2.35814	0.0351034	0.306713	-3.48873
Piwil1	-1.55725	-5.98125	-2.91429	0.01232	0.306713	-2.78242
Gapdh-ps15	-1.55725	-5.54589	-1.93375	0.0757316	0.306713	-4.01469
Cxcr5	-1.55635	-4.90112	-1.70527	0.112452	0.306713	-4.24789
Ppbp	-1.54943	-5.69101	-2.3814	0.0336219	0.306713	-3.49473
Best2	-1.54919	0.424771	-0.730592	0.478283	0.656935	-5.65919
Asb10	-1.54704	-3.81429	-1.84765	0.0880572	0.306713	-4.09848
Lrr1	-1.54523	-4.28933	-1.75615	0.103119	0.306713	-4.19773
Smagp	-1.54492	-1.6045	-2.2709	0.0412337	0.306713	-3.60194
Gpihbp1	-1.5442	-5.83613	-2.23474	0.0440613	0.306713	-3.64855
Tex21	-1.54342	-4.20048	-1.68664	0.116051	0.306713	-4.26649
C5ar1	-1.54061	-3.22556	-1.07738	0.301338	0.482157	-4.81239
Dkk2	-1.53745	-1.21853	-1.5535	0.144848	0.306713	-4.56971
Cfap161	-1.52648	-4.40282	-1.37779	0.19205	0.349794	-4.56447
Pou2f3	-1.52227	-4.74669	-1.18905	0.256164	0.429005	-4.72538
Lhx6	-1.5191	-5.00712	-1.55685	0.144054	0.306713	-4.40236
Stra6l	-1.51807	-3.54723	-1.61129	0.131665	0.306713	-4.34371
Ldlrad2	-1.51227	-5.88913	-3.35043	0.00536839	0.306713	-2.22331
Slamf7	-1.5062	-5.12343	-2.11141	0.0551439	0.306713	-3.80088
Krt15	-1.50387	-1.08449	-0.606359	0.554955	0.726686	-5.32691
Obox6	-1.5038	-2.74621	-2.3942	0.0328322	0.306713	-3.4856
Mpz	-1.50143	-4.01278	-1.33007	0.206876	0.367352	-4.60332
Esm1	-1.49761	-4.29133	-0.963784	0.353138	0.534568	-4.89357
Galr3	-1.48899	-4.53646	-1.66266	0.120834	0.306713	-4.29
Defb9	-1.48709	-3.23448	-0.840255	0.416296	0.598177	-4.99181
Mfsd7a	-1.48378	-2.21416	-1.66273	0.120821	0.306713	-4.32363
Dsg1a	-1.48307	-1.7943	-0.718227	0.485614	0.663932	-5.17834
Tnfrsf17	-1.48097	-4.60157	-1.37022	0.194342	0.352215	-4.56875
Clec4a3	-1.47918	-3.54943	-1.90929	0.0790624	0.306713	-4.03246
Exo1	-1.47834	-2.46826	-1.7243	0.108876	0.306713	-4.26011
Cabcoco1	-1.47714	-2.24407	-1.22836	0.241577	0.413688	-4.75784
Bcl2a1d	-1.47108	-5.31461	-1.72374	0.108981	0.306713	-4.26008
Dct	-1.47003	4.3939	-0.666122	0.517244	0.692213	-6.62037
Dpt	-1.4691	-4.38158	-1.78848	0.0975512	0.306713	-4.16055
Ms4a4c	-1.46795	-5.38334	-1.78208	0.0986313	0.306713	-4.19419
Procr	-1.46778	-2.2405	-1.63163	0.127278	0.306713	-4.3923
Myh2	-1.46497	-5.61461	-1.58985	0.13643	0.306713	-4.37077
Ccl22	-1.46465	-5.32155	-1.56305	0.142593	0.306713	-4.39735
Fam90a1b	-1.46196	-2.03275	-2.1215	0.0541472	0.306713	-3.78946
Oxtr	-1.46077	0.0610052	-2.42911	0.0307684	0.306713	-3.49497
Chst7	-1.45891	-3.93948	-1.31544	0.211604	0.373818	-4.62036
Glycam1	-1.45807	-2.93819	-0.869022	0.400952	0.583201	-4.9606
Gstt4	-1.45575	-4.67802	-1.50999	0.155506	0.306713	-4.44366
Myoc	-1.45418	-1.79966	-1.44204	0.173483	0.323052	-4.68995
Car5a	-1.45366	-3.93229	-1.64574	0.124313	0.306713	-4.30561
Kcnmb1	-1.44646	-3.89317	-1.31442	0.211937	0.374261	-4.62874
Vmn1r9	-1.44599	-5.85598	-2.10707	0.055578	0.306713	-3.80645
Fam129a	-1.4429	4.00427	-1.25167	0.233243	0.403295	-6.00688
C3ar1	-1.43771	-1.32288	-2.62722	0.0212251	0.306713	-3.10715
Olfr317	-1.43426	-4.82551	-2.02632	0.0642544	0.306713	-3.90156
Morn3	-1.42559	-4.60196	-1.74591	0.104939	0.306713	-4.20411
Hbb-bt	-1.42558	0.288902	-3.022	0.0100359	0.306713	-2.56589
Nkd2	-1.42504	0.61736	-1.65865	0.121652	0.306713	-4.76999
Wdr49	-1.4246	-4.66055	-1.44185	0.173535	0.323107	-4.50603
Slc5a4b	-1.4241	-4.01897	-1.51904	0.153235	0.306713	-4.42837
Col1a2	-1.42145	2.25468	-1.37493	0.192911	0.350969	-5.51542
Sgca	-1.42102	-4.58382	-1.29437	0.218568	0.383504	-4.63563
Crybg2	-1.42096	-3.63041	-1.10761	0.288555	0.466871	-4.78503
Slfn10-ps	-1.4182	-3.57562	-1.70635	0.112246	0.306713	-4.24457
Trim63	-1.41069	-1.2911	-2.67966	0.0192255	0.306713	-3.03002
Sod3	-1.40438	2.27692	-1.00582	0.333272	0.5149	-5.9072
Cd163	-1.39775	-2.76251	-0.674724	0.511941	0.687599	-5.16766
Vwa3b	-1.39758	-5.22531	-1.42083	0.179437	0.331933	-4.52919
Gpr18	-1.39477	-3.20079	-1.48599	0.161668	0.309645	-4.49937
Jhy	-1.39004	-5.00097	-1.29577	0.218099	0.382896	-4.63257
Hlx	-1.38668	-3.35426	-1.42714	0.177648	0.329343	-4.51804
Fcgr1	-1.38548	-1.22468	-2.8745	0.0132885	0.306713	-2.74137
Styk1	-1.38109	-3.58579	-1.29164	0.219482	0.384792	-4.64902
Egr4	-1.38065	-1.65296	-2.70351	0.0183781	0.306713	-3.02008
F10	-1.37949	-3.87578	-1.44672	0.17219	0.321143	-4.49785
Hbb-bs	-1.37787	2.90464	-3.41723	0.00472817	0.306713	-2.24987
Mfap5	-1.37557	-2.19183	-2.4426	0.0300044	0.306713	-3.37519
Alx4	-1.37429	-2.3334	-1.53331	0.149714	0.306713	-4.54947
Hba-a1	-1.37199	1.39317	-3.9225	0.0018241	0.267779	-1.09977
Klk8	-1.36808	-2.84402	-1.92741	0.0765826	0.306713	-4.01433
Pla2g2e	-1.36027	-5.09231	-1.15113	0.27088	0.445268	-4.75741
Serpina3i	-1.3602	-5.82485	-1.9202	0.0775611	0.306713	-4.02355
Clec7a	-1.3591	-1.17052	-2.02657	0.064225	0.306713	-3.97264
Pirb	-1.355	-2.83499	-1.53867	0.148409	0.306713	-4.42571
Ifi202b	-1.35448	-4.42707	-1.03786	0.31868	0.500307	-4.83497
Dydc2	-1.35321	-3.92715	-1.42833	0.177313	0.328898	-4.51158
Atp1a2	-1.35188	6.3449	-1.36649	0.195478	0.353113	-6.3294
Ces1d	-1.34978	-0.964593	-0.719611	0.484791	0.663151	-5.32607
Cldn2	-1.34952	1.85549	-0.695422	0.499312	0.676678	-6.05094
Apol10a	-1.34903	-5.11053	-1.41237	0.181862	0.335448	-4.54731
Irgc1	-1.34765	-4.6456	-1.27289	0.225852	0.393409	-4.67431
Vmn2r56	-1.34737	-5.49983	-1.82591	0.0914451	0.306713	-4.14798
Prr23a3	-1.34737	-5.69101	-2.01626	0.0654191	0.306713	-3.91959
Vrtn	-1.34737	-5.79007	-1.89146	0.0815741	0.306713	-4.07045
Myo3a	-1.34545	-5.64495	-1.8357	0.0899046	0.306713	-4.13648
Mpig6b	-1.34283	-5.36761	-1.6435	0.12478	0.306713	-4.35636
Crhbp	-1.3422	3.61229	-1.4131	0.181652	0.335179	-5.75824
Trim50	-1.3381	-5.60182	-1.59163	0.136029	0.306713	-4.36021
Cxcl5	-1.33641	-5.80298	-1.7131	0.110968	0.306713	-4.27821
Oas1g	-1.33641	-5.20265	-1.68993	0.115409	0.306713	-4.30443
Ms4a6b	-1.33563	-1.1395	-3.41119	0.00478267	0.306713	-1.92541
Vsig8	-1.33552	-3.54488	-1.49234	0.160017	0.307177	-4.46669
Gsdma	-1.3353	-2.46879	-3.00815	0.0103041	0.306713	-2.63715
Nmur1	-1.33425	-3.47435	-1.15957	0.267549	0.441096	-4.73935
Tnmd	-1.33402	-4.72719	-1.22044	0.244461	0.417193	-4.71966
Lrrc37a	-1.33302	-5.73707	-1.71006	0.111542	0.306713	-4.28166
Serpinb9b	-1.33232	-5.74401	-1.73316	0.107246	0.306713	-4.25537
Cxcl1	-1.33232	-5.54589	-1.59852	0.134485	0.306713	-4.40589
Vmn1r51	-1.32828	-5.10359	-1.26383	0.228986	0.397554	-4.6657
Upk2	-1.32787	-5.74401	-2.1105	0.0552348	0.306713	-3.80317
Cyp4f15	-1.32615	-1.50708	-0.846394	0.412989	0.594881	-5.17322
Slc45a2	-1.32328	-0.49055	-1.17537	0.261402	0.434017	-5.17613
Rbp7	-1.32282	-3.09039	-1.93941	0.0749784	0.306713	-4.00058
Sh2d1b1	-1.32206	-5.55879	-1.60502	0.133043	0.306713	-4.39878
Clnk	-1.3212	-1.50824	-1.54402	0.147114	0.306713	-4.54824
Tmed6	-1.31944	-5.49983	-1.85179	0.0874258	0.306713	-4.11752
Chst4	-1.31736	-5.51273	-2.16016	0.0504827	0.306713	-3.74108
Sp5	-1.31736	-5.74401	-1.7464	0.104852	0.306713	-4.24022
Gabra6	-1.31544	-5.88913	-2.08088	0.0582644	0.306713	-3.83997
Tnf	-1.31544	-5.83613	-1.8283	0.0910669	0.306713	-4.14518
Klk1b24	-1.31544	-5.59195	-1.6163	0.130573	0.306713	-4.3864
Ccdc153	-1.31544	-6.03425	-2.82488	0.0146019	0.306713	-2.8808
Klrb1c	-1.31544	-5.88913	-2.0913	0.0571814	0.306713	-3.82705
Clec12a	-1.31544	-5.11053	-1.98829	0.0687599	0.306713	-3.95375
Aldh3b3	-1.31544	-5.74401	-1.70966	0.111618	0.306713	-4.28212
Alx3	-1.31323	-5.69795	-1.98537	0.0691178	0.306713	-3.94928
Pmel	-1.30909	2.63566	-0.602942	0.557156	0.728527	-6.32559
C7	-1.30297	-5.55341	-1.26475	0.228666	0.397186	-4.68287
Vcan	-1.30252	3.40104	-0.963492	0.353279	0.534664	-6.17404
Tpm2	-1.30112	0.640593	-2.95519	0.0113974	0.306713	-2.72418
Gpnmb	-1.2974	4.19898	-0.954373	0.357699	0.538813	-6.36524
Mrc1	-1.29082	-1.52124	-0.580903	0.571466	0.740561	-5.3628
Slc4a9	-1.28838	-3.81565	-1.27291	0.225846	0.393409	-4.6456
Clcnka	-1.28805	-4.81883	-1.17648	0.260973	0.433713	-4.72573
Mrgprf	-1.28722	-1.3933	-0.942595	0.363465	0.544941	-5.1782
Avpr2	-1.28654	-3.64591	-1.26651	0.228055	0.396411	-4.65136
Gpr6	-1.28467	-3.55209	-1.14543	0.273147	0.4481	-4.75645
Prg2	-1.27424	-5.80298	-1.74525	0.105058	0.306713	-4.24399
Il2ra	-1.26842	-4.30473	-1.44808	0.171817	0.320557	-4.49139
Cxcl10	-1.26351	-3.28024	-1.4609	0.168325	0.316144	-4.48
Lpar4	-1.26186	-0.881118	-2.13134	0.0531916	0.306713	-3.87978
H2al1o	-1.26166	-5.75692	-1.63393	0.126793	0.306713	-4.36996
Fa2h	-1.26159	-2.28954	-1.53747	0.1487	0.306713	-4.45809
Serpina3f	-1.26024	-5.84904	-1.9023	0.0800384	0.306713	-4.05918
Ces2b	-1.25963	-4.91837	-1.25043	0.233681	0.403851	-4.67885
Fmod	-1.25889	3.69187	-1.10324	0.29038	0.469192	-6.134
Thbs2	-1.25503	-0.0373267	-1.49815	0.158519	0.306713	-4.86327
Cpa5	-1.2531	-5.58146	-1.4978	0.15861	0.306713	-4.52023
Slc22a7	-1.25093	-2.40808	-1.5131	0.154724	0.306713	-4.49338
Trp73	-1.24994	-3.13433	-2.30274	0.038887	0.306713	-3.58048
Zfp967	-1.24667	-2.59692	-1.84726	0.088118	0.306713	-4.10061
Slfn1	-1.24384	-5.91179	-2.03635	0.0631117	0.306713	-3.89667
Cndp1	-1.24182	-2.75569	-1.33702	0.204661	0.364409	-4.64491
Tnp2	-1.24111	-5.13319	-1.28494	0.221742	0.387719	-4.66794
Slc5a2	-1.23993	-3.10948	-1.38615	0.189544	0.346373	-4.55711
Wnt2	-1.23914	-4.76793	-0.966119	0.352013	0.533377	-4.87976
Ace2	-1.23704	-1.54071	-2.53657	0.0251695	0.306713	-3.23981
Steap4	-1.2299	-0.423796	-2.21061	0.0460495	0.306713	-3.79159
Edar	-1.22757	-4.08699	-1.2458	0.235321	0.405846	-4.66571
Fam124b	-1.22625	-3.94371	-1.24595	0.235265	0.405775	-4.68674
Pou3f4	-1.2229	-4.59553	-1.14548	0.273127	0.4481	-4.78738
Dsg1b	-1.22259	-3.83298	-0.863891	0.40366	0.585839	-4.94327
Sh3rf2	-1.21974	-2.63726	-0.961154	0.354409	0.535595	-4.93346
Tyrp1	-1.21902	2.99886	-0.570938	0.578	0.746768	-6.42061
Chsy3	-1.21801	-0.533415	-2.8765	0.0132379	0.306713	-2.74962
Bicdl2	-1.21779	-4.0677	-1.12706	0.280552	0.457144	-4.76197
Gdf3	-1.21446	-1.51886	-2.70473	0.0183355	0.306713	-2.996
Tlr9	-1.2126	-2.30376	-1.72715	0.108349	0.306713	-4.24598
Fcgr4	-1.21253	-3.61302	-1.31715	0.211048	0.373069	-4.60574
Cd300ld	-1.21146	-5.02599	-1.05643	0.310444	0.491866	-4.81281
Gja1	-1.2102	4.50189	-0.692803	0.5009	0.678063	-6.64391
Fam178b	-1.20899	-4.35208	-1.48321	0.162392	0.310796	-4.45712
Acan	-1.20726	-1.60754	-2.82328	0.0146465	0.306713	-2.82449
Abhd15	-1.20591	-2.49537	-1.54772	0.146226	0.306713	-4.43916
Cyp2e1	-1.20548	-2.85652	-1.54836	0.146072	0.306713	-4.40842
Klk1b27	-1.20404	-4.14139	-1.069	0.304957	0.486207	-4.80345
Notum	-1.19602	-0.938483	-1.84933	0.0878011	0.306713	-4.29053
Ccdc152	-1.19361	-4.19248	-1.32824	0.207463	0.368128	-4.5957
Bgn	-1.19099	1.84053	-1.44928	0.171488	0.320191	-5.37167
Itih2	-1.18328	-3.59134	-1.14743	0.272349	0.447144	-4.76792
Ly6g6e	-1.1792	-3.56171	-1.02665	0.323731	0.505406	-4.83183
Gpr143	-1.17813	-1.33496	-1.20358	0.250697	0.424048	-4.98247
Anpep	-1.17802	-1.5591	-1.86404	0.0855796	0.306713	-4.20221
Zc2hc1b	-1.17785	-5.075	-1.11662	0.284828	0.46248	-4.78421
Cd96	-1.175	-5.58761	-1.45827	0.169037	0.316449	-4.52625
Aox3	-1.17479	-2.79973	-1.06221	0.30791	0.489438	-4.96887
Opalin	-1.17066	-4.88159	-1.34979	0.20064	0.359044	-4.63272
Tnfsf10	-1.17023	0.278092	-1.77419	0.099978	0.306713	-4.51764
Bace2	-1.16994	0.989911	-0.85854	0.406498	0.588494	-5.77866
Fabp9	-1.16932	-3.34562	-1.02298	0.325398	0.506976	-4.83606
Olfr178	-1.16605	-5.93519	-1.88975	0.0818188	0.306713	-4.07916
Matn2	-1.16537	2.15565	-1.1522	0.270455	0.444781	-5.76787
Gimap9	-1.1649	-3.25325	-1.48929	0.160808	0.308427	-4.45979
Majin	-1.1646	-5.16537	-1.71234	0.111112	0.306713	-4.28894
Myct1	-1.1646	-2.05743	-2.32105	0.0375955	0.306713	-3.53558
C1qtnf9	-1.16318	-3.46305	-1.37873	0.191767	0.349428	-4.58442
S100a9	-1.15971	-4.60039	-0.947296	0.361156	0.542428	-4.88692
Tlr8	-1.15931	-5.29527	-1.05377	0.311616	0.493156	-4.86355
Tldc2	-1.15824	-3.24089	-1.48881	0.160932	0.308567	-4.49262
Cd109	-1.15766	-2.66529	-1.13199	0.278547	0.454757	-4.82892
Esco2	-1.15323	-3.85616	-0.770644	0.455009	0.634564	-4.99411
Naip2	-1.15059	-2.48911	-2.42265	0.0311408	0.306713	-3.40706
Lrrc25	-1.14943	-3.75472	-1.30209	0.215993	0.379894	-4.61678
Msc	-1.14481	-3.7653	-1.03953	0.317937	0.499628	-4.83965
M1ap	-1.14418	-3.55741	-1.24317	0.236256	0.407205	-4.66575
Fetub	-1.14398	-3.95787	-0.812193	0.431634	0.612596	-4.9706
Fam229a	-1.14316	-3.95161	-1.18198	0.25886	0.431483	-4.71468
Rab17	-1.14146	-2.91931	-1.09538	0.293677	0.473189	-4.85442
Fcgr2b	-1.14018	-0.697591	-1.65822	0.12174	0.306713	-4.51824
Plac1	-1.13901	-6.08031	-2.56725	0.0237606	0.306713	-3.21065
Ocm	-1.13901	-5.37252	-1.3574	0.198274	0.356415	-4.67213
Slc28a3	-1.136	-3.58885	-0.872477	0.399135	0.581478	-4.93265
Prr23a1	-1.13445	-6.08725	-2.7849	0.0157528	0.306713	-2.9186
Lmx1a	-1.13445	-5.94213	-2.00654	0.0665627	0.306713	-3.93668
Tmco2	-1.13445	-5.66761	-1.70865	0.111809	0.306713	-4.29479
Sun3	-1.13445	-5.55283	-1.68206	0.116953	0.306713	-4.32534
Olfr522	-1.13445	-5.74401	-1.47597	0.1643	0.313604	-4.5525
Arhgap36	-1.13428	-3.02888	-1.54594	0.146652	0.306713	-4.42412
Gdf2	-1.13326	-1.81955	-3.02661	0.00994812	0.306713	-2.53526
Mptx2	-1.13235	-5.13319	-1.30907	0.213689	0.376705	-4.65229
Clec2g	-1.13232	-5.98819	-2.21398	0.0457673	0.306713	-3.67361
Muc16	-1.13232	-5.84307	-2.08263	0.0580811	0.306713	-3.84125
AU015228	-1.13232	-5.94213	-1.96446	0.0717298	0.306713	-3.98884
Kif12	-1.13232	-5.94213	-1.94839	0.0737988	0.306713	-4.00863
Cav3	-1.13232	-5.94213	-1.94452	0.0743052	0.306713	-4.01339
Vmn2r24	-1.13232	-5.51121	-1.94327	0.0744695	0.306713	-4.01493
Atp12a	-1.13232	-5.69795	-1.6863	0.116118	0.306713	-4.32048
Cidec	-1.13232	-5.30865	-1.66396	0.120571	0.306713	-4.34598
Alox12	-1.13088	-1.99243	-1.15568	0.26908	0.443008	-4.87754
H2-Ob	-1.13059	-3.13545	-1.55639	0.144163	0.306713	-4.41823
Sctr	-1.12614	-4.70735	-1.1641	0.265776	0.438928	-4.75574
Sla	-1.12568	-1.50126	-2.14517	0.0518755	0.306713	-3.79935
Prss46	-1.12454	-5.26855	-1.16297	0.266218	0.439454	-4.78098
Tspan11	-1.1241	-1.37568	-3.16821	0.00759533	0.306713	-2.29705
Msh4	-1.12323	-4.2612	-1.19695	0.25318	0.426366	-4.70558
Colec12	-1.1229	1.87473	-1.16445	0.265637	0.438803	-5.69909
Olfr482	-1.12278	-4.60094	-0.94613	0.361727	0.543044	-4.90498
Fam180a	-1.12076	-5.84307	-2.05966	0.06053	0.306713	-3.87021
Spink2	-1.12076	-5.94213	-1.92584	0.0767936	0.306713	-4.03629
Klk1b26	-1.12014	-6.08725	-2.80454	0.0151766	0.306713	-2.89227
Mep1a	-1.12014	-5.31461	-1.39829	0.185954	0.341497	-4.63324
Angptl2	-1.11966	2.08264	-1.2821	0.222705	0.389061	-5.60334
Foxd1	-1.11866	-1.04568	-1.86574	0.0853262	0.306713	-4.20898
Olfr70	-1.11551	-3.23469	-1.55785	0.143816	0.306713	-4.38566
Wdr20rt	-1.11508	-5.42061	-1.07794	0.3011	0.481921	-4.84825
S100a3	-1.11422	-3.414	-1.57684	0.139393	0.306713	-4.38253
Vmn1r15	-1.11292	-5.79701	-1.89824	0.0806106	0.306713	-4.04741
Stac	-1.11214	0.636285	-1.34946	0.200743	0.359147	-5.18027
Slc2a10	-1.111	-2.95888	-0.859384	0.40605	0.588094	-5.10399
Tnfaip2	-1.10997	-1.77848	-0.975187	0.347668	0.529159	-5.11428
Hoxd8	-1.10858	-6.08725	-2.82119	0.0147047	0.306713	-2.86995
Ankrd60	-1.10858	-5.98819	-2.2966	0.0393294	0.306713	-3.56654
Gal3st2b	-1.10858	-5.88913	-2.20606	0.0464337	0.306713	-3.6838
Hao1	-1.10858	-5.84307	-2.09405	0.0568984	0.306713	-3.82682
Tubal3	-1.10858	-5.94213	-1.93414	0.0756785	0.306713	-4.02613
S100a8	-1.10858	-5.54155	-1.44272	0.173293	0.322763	-4.5874
Sln	-1.10645	-6.08725	-2.82469	0.0146074	0.306713	-2.86526
Smpd5	-1.10582	-2.93647	-2.15358	0.0510892	0.306713	-3.74903
Nlrp10	-1.10346	-1.12811	-3.72671	0.00263287	0.294268	-1.43927
Casp1	-1.10233	-2.54803	-2.23313	0.0441918	0.306713	-3.64888
Amtn	-1.09977	-4.93336	-1.13603	0.276916	0.452777	-4.75089
Urah	-1.09907	-4.07361	-0.86342	0.40391	0.586054	-4.93615
Hapln2	-1.09696	-2.73404	-1.06877	0.305057	0.486346	-4.84688
Cytip	-1.09508	-4.77487	-1.00693	0.332761	0.514469	-4.90423
Clec14a	-1.09303	1.13311	-1.74296	0.105468	0.306713	-4.79523
Srarp	-1.0917	-1.34268	-2.47035	0.0284906	0.306713	-3.33657
Mdh1b	-1.08672	-1.26289	-1.90258	0.0799989	0.306713	-4.15924
Dynlrb2	-1.08633	-2.06342	-2.29667	0.039324	0.306713	-3.56736
Nat8	-1.08336	-2.32419	-1.56756	0.14154	0.306713	-4.47117
Dcstamp	-1.08082	-3.34638	-0.912758	0.378363	0.560323	-4.90467
Gucy1b2	-1.07799	-3.5305	-1.43419	0.175667	0.326371	-4.53132
Fzd2	-1.07232	-0.287406	-1.56326	0.142543	0.306713	-4.78105
Pdk4	-1.06785	-0.819038	-1.69725	0.11399	0.306713	-4.46832
Clec4n	-1.05594	-5.75973	-1.32395	0.208845	0.369937	-4.7136
Icam1	-1.05414	-0.462588	-2.3618	0.0348661	0.306713	-3.57232
Glipr1	-1.05373	-2.38042	-2.09488	0.0568136	0.306713	-3.82432
Dscc1	-1.05151	-3.72011	-1.23419	0.239471	0.411232	-4.67048
Olfr814	-1.04981	-5.81273	-1.47296	0.165097	0.314882	-4.5608
Rgs14	-1.04906	-4.63951	-0.871409	0.399696	0.582009	-4.93654
Dmrtb1	-1.04804	-2.16135	-0.979086	0.345811	0.527448	-5.00137
Ccl12	-1.04698	-4.03821	-0.953176	0.358282	0.539278	-4.87747
Actg2	-1.04648	-5.47419	-0.969754	0.350266	0.531693	-4.9614
H2-Eb1	-1.04633	-0.53944	-1.33217	0.206205	0.366472	-4.99181
Csf3r	-1.04577	-0.936303	-2.94519	0.0116165	0.306713	-2.62822
Nrk	-1.04196	-5.23225	-1.05102	0.312825	0.494405	-4.87355
Shox2	-1.04193	-2.5639	-1.33117	0.206524	0.366885	-4.636
Tgm1	-1.04057	-0.578097	-0.817455	0.42873	0.609948	-5.46111
Serpinb6e	-1.04019	-4.80816	-1.36183	0.196908	0.35487	-4.62624
Myh11	-1.03664	1.45547	-1.03243	0.321123	0.502727	-5.71086
Tex43	-1.03559	-4.74054	-1.07654	0.301699	0.482497	-4.79161
Kcnn4	-1.03239	-3.76878	-1.18858	0.256344	0.429168	-4.71389
Kera	-1.03129	-5.8717	-1.18563	0.257468	0.430019	-4.845
Mas1	-1.0311	-1.54503	-2.49583	0.0271655	0.306713	-3.29536
Cideb	-1.02554	-2.30256	-2.10318	0.0559692	0.306713	-3.81688
Ccdc190	-1.02148	-3.18491	-1.70668	0.112184	0.306713	-4.26146
Lyz2	-1.02147	1.32086	-1.04972	0.313404	0.495063	-5.70234
Spp2	-1.02141	-4.76891	-0.862242	0.404533	0.586619	-4.95376
Tmem213	-1.01894	-5.24103	-1.16235	0.266461	0.439771	-4.77142
Lepr	-1.01429	-2.18793	-1.23199	0.240263	0.412232	-4.78968
Tmem154	-1.01373	-1.48585	-1.82622	0.0913954	0.306713	-4.23162
Gypc	-1.01165	-0.645689	-1.51112	0.155221	0.306713	-4.69962
Igfbp3	-1.00746	1.15153	-2.46615	0.028715	0.306713	-3.69798
H2-M3	-1.00497	-0.194917	-1.68048	0.117264	0.306713	-4.60985
Nup62cl	-1.00365	-2.07426	-2.23245	0.0442468	0.306713	-3.66528
Ptafr	-1.00303	-2.98349	-1.07917	0.300569	0.481345	-4.85346
Crygf	-0.998373	-4.09883	-0.488529	0.633498	0.794269	-5.17513
Zic2	-0.997771	1.83296	-1.41829	0.180163	0.332983	-5.38728
Slc6a13	-0.996015	3.42262	-0.758508	0.461985	0.641125	-6.39836
Scd4	-0.994216	-2.07819	-2.07136	0.059271	0.306713	-3.8574
Lefty1	-0.990979	-2.81081	-1.53157	0.150138	0.306713	-4.4928
Btn1a1	-0.98939	-3.20666	-0.929865	0.36977	0.551354	-4.92702
Aldh1a3	-0.989215	-0.334722	-0.893641	0.388126	0.570068	-5.40722
Tex36	-0.988657	-3.95031	-1.00269	0.334722	0.51641	-4.84334
Krt8	-0.987908	0.23955	-0.820993	0.426785	0.608137	-5.60147
Rpl3l	-0.987719	-3.15864	-1.33269	0.206038	0.366199	-4.6458
C1rb	-0.983384	-5.04624	-0.943683	0.362929	0.544249	-4.88992
Hsd17b13	-0.983173	-5.58761	-1.03458	0.320153	0.501803	-4.89161
Gjc3	-0.983173	-4.86346	-0.879592	0.395411	0.577607	-5.00306
Zfp345	-0.98314	-4.48028	-0.835057	0.41911	0.600703	-4.94892
Mlkl	-0.981794	-3.89294	-0.759512	0.461405	0.640652	-4.99145
Ms4a14	-0.980121	-4.40757	-0.963214	0.353413	0.534779	-4.89951
Psmb11	-0.979832	-5.83179	-1.35264	0.199751	0.357939	-4.69223
Pla2g4f	-0.977896	-4.85297	-1.02622	0.323928	0.505627	-4.82486
Mc3r	-0.976046	-1.98696	-1.03218	0.321233	0.502857	-5.0091
Alox15	-0.975914	-5.25727	-0.919914	0.374751	0.556828	-4.97552
Gpr50	-0.975625	-4.29627	-0.859019	0.406244	0.588265	-4.93646
Idi2	-0.972418	-3.42163	-0.912371	0.378558	0.560463	-4.92019
Foxc1	-0.972157	-0.036747	-2.57789	0.0232903	0.306713	-3.29706
Atp4b	-0.962562	-2.47051	-1.26483	0.228639	0.397151	-4.71484
Des	-0.962049	-0.240796	-3.14844	0.00788688	0.306713	-2.33664
Serpina16	-0.961963	-5.24871	-1.08761	0.296966	0.477292	-4.85135
Slc44a4	-0.961963	-5.13719	-0.878932	0.395755	0.577982	-5.00492
Stat4	-0.961378	-3.85294	-0.892222	0.388858	0.570723	-4.91296
Ftcd	-0.959033	-4.68839	-0.889353	0.39034	0.572244	-4.93253
Ism2	-0.95797	0.907772	-1.26554	0.228393	0.396842	-5.37959
Foxd3	-0.957121	-5.61557	-0.955161	0.357316	0.538455	-4.9506
Aqp3	-0.956644	-5.01654	-0.67551	0.511458	0.687134	-5.23556
Irx1	-0.956185	-1.01751	-3.06339	0.00927474	0.306713	-2.44539
Clec4a1	-0.954505	-3.05082	-1.47176	0.165416	0.315402	-4.51818
Hist1h3e	-0.951296	-3.66242	-0.945368	0.362102	0.543419	-4.91305
Cfd	-0.950817	-6.13331	-2.61314	0.0217958	0.306713	-3.14103
Gprc5a	-0.949148	-1.7645	-0.616598	0.548388	0.721001	-5.32135
Il2rg	-0.948856	-1.99555	-3.1445	0.00794639	0.306713	-2.4118
Tbx4	-0.944759	-5.22988	-1.02995	0.32224	0.503969	-4.89781
F2rl1	-0.944733	-0.0940014	-1.61606	0.130625	0.306713	-4.71851
Olfr282	-0.944633	-6.13331	-2.63306	0.0209926	0.306713	-3.11395
Aqp12	-0.944633	-5.51273	-2.2671	0.0415222	0.306713	-3.60543
Cdh15	-0.944509	-2.42621	-1.01738	0.327954	0.509664	-4.97407
Fam183b	-0.943183	-2.4193	-1.79017	0.0972677	0.306713	-4.23752
Klre1	-0.940181	-5.84307	-1.40156	0.184998	0.340079	-4.64642
Lyg2	-0.940181	-6.13331	-2.62429	0.0213426	0.306713	-3.12588
Rnf151	-0.939186	-5.14609	-0.989448	0.340912	0.52266	-4.92909
Adam28	-0.939063	-4.45834	-0.622411	0.54468	0.717742	-5.0609
Oca2	-0.938427	0.968219	-0.664601	0.518185	0.693136	-5.88461
Cd48	-0.937146	-3.42005	-0.873267	0.39872	0.581042	-4.9219
Crisp1	-0.937077	-5.64495	-1.93063	0.0761481	0.306713	-4.03789
Agmat	-0.933556	-2.53156	-1.52069	0.152825	0.306713	-4.49436
Olfr71	-0.933072	-5.44683	-1.3608	0.197224	0.355292	-4.63604
Nat8f2	-0.932925	-3.15534	-0.900639	0.384532	0.566633	-4.96962
Lect2	-0.932159	-4.77022	-0.890915	0.389533	0.571348	-4.91808
Lhcgr	-0.931453	-3.30061	-0.804667	0.435809	0.616493	-5.05246
Actrt3	-0.93143	-1.06422	-3.01506	0.0101693	0.306713	-2.52045
Olfr1391	-0.931379	-6.13331	-2.66149	0.0198964	0.306713	-3.07527
Adgre1	-0.930097	-0.7485	-1.86368	0.0856336	0.306713	-4.26033
C1s1	-0.929201	-0.0781369	-1.20375	0.250634	0.423996	-5.24429
Gnrhr	-0.928029	-5.98819	-1.76046	0.10236	0.306713	-4.24518
Clec12b	-0.928007	-4.8439	-0.734527	0.475965	0.654662	-5.00065
Snai3	-0.927413	-3.66069	-0.798207	0.439414	0.619783	-4.96754
Bmp2	-0.927073	1.53217	-0.589265	0.566013	0.735775	-6.01795
Iyd	-0.926432	-0.218717	-1.24649	0.235074	0.405547	-5.16297
Zic1	-0.925494	3.11065	-1.54323	0.147305	0.306713	-5.49501
Vmn2r7	-0.924819	-4.19182	-0.709684	0.490719	0.668609	-5.01387
Abca12	-0.920869	-2.63793	-0.796441	0.440403	0.620622	-5.06882
Pld5	-0.920304	1.92811	-1.31168	0.212835	0.375487	-5.54337
Art1	-0.917973	-4.87754	-0.905621	0.381988	0.563892	-4.90186
Spata19	-0.915661	-5.20959	-0.964409	0.352837	0.534243	-4.91952
Ltb	-0.915375	-3.97936	-0.936458	0.366495	0.547906	-4.88149
Heyl	-0.913984	0.20191	-2.52241	0.0258464	0.306713	-3.37019
Emcn	-0.913118	0.600843	-2.59626	0.0224992	0.306713	-3.32338
Lrrc31	-0.912939	-5.30171	-1.03558	0.319705	0.501403	-4.89422
Abca17	-0.912512	-3.1983	-1.00107	0.335476	0.51719	-4.86365
Pstpip1	-0.911656	-1.21899	-1.39139	0.187988	0.344556	-4.75226
Ndc80	-0.911407	-3.66487	-0.928569	0.370416	0.55208	-4.88709
Fcrls	-0.911153	-0.576721	-2.32837	0.0370907	0.306713	-3.6029
AI182371	-0.910243	-1.95395	-0.971012	0.349663	0.531113	-5.06257
Islr	-0.907918	2.19203	-0.57813	0.57328	0.742093	-6.24303
Epo	-0.907892	-2.90752	-2.38126	0.0336302	0.306713	-3.46022
Sele	-0.907366	-6.14622	-1.57486	0.139849	0.306713	-4.46363
Trim54	-0.907366	-6.14622	-1.57486	0.139849	0.306713	-4.46363
Was	-0.90719	-2.85881	-1.68137	0.117087	0.306713	-4.29197
Ucp2	-0.903778	3.97198	-1.70158	0.113158	0.306713	-5.44834
Olfr1418	-0.902362	-5.14728	-0.941952	0.363782	0.545238	-4.89018
Oit3	-0.901291	-0.784606	-1.69032	0.115332	0.306713	-4.46019
Fgg	-0.899573	-4.62379	-1.01331	0.329818	0.51154	-4.91536
Ptf1a	-0.899573	-4.99403	-1.01703	0.328111	0.509822	-4.91253
Tbx22	-0.898333	-1.28827	-0.747329	0.46847	0.647353	-5.35822
Fbp1	-0.898205	-5.4877	-0.853563	0.40915	0.591078	-4.97847
Gfpt2	-0.895844	0.804347	-1.4568	0.169436	0.317035	-5.09859
Ak7	-0.895669	-1.37426	-2.41359	0.0316702	0.306713	-3.42652
Sult6b2	-0.895561	-3.67253	-0.918573	0.375426	0.55753	-4.91726
Tc2n	-0.895129	-0.258461	-0.776245	0.451812	0.631621	-5.59804
Kcng1	-0.895042	-0.773939	-2.89816	0.012704	0.306713	-2.70327
Peg12	-0.89397	-2.07766	-1.65682	0.122025	0.306713	-4.38431
Gpx7	-0.893779	0.371954	-2.42256	0.0311457	0.306713	-3.57482
Cldn19	-0.892093	1.44712	-1.01328	0.329835	0.511549	-5.78282
Faiml	-0.8917	-4.41073	-0.971235	0.349557	0.530987	-4.85722
Htatip2	-0.890252	-0.871173	-2.61181	0.0218503	0.306713	-3.15129
Shbg	-0.890173	-5.68052	-0.976925	0.346839	0.528411	-4.94258
Emx2	-0.888875	-4.9692	-0.646204	0.529646	0.703675	-5.08094
Olfr354	-0.886822	-6.14622	-1.57062	0.140828	0.306713	-4.46839
Dppa5a	-0.886822	-5.90204	-1.33327	0.205854	0.366013	-4.72117
Calml4	-0.886618	0.170567	-0.963379	0.353334	0.534729	-5.50902
Rnase4	-0.886065	1.35775	-2.92357	0.0121043	0.306713	-2.88422
Atp2c2	-0.8856	-4.65361	-1.09439	0.294095	0.473723	-4.78657
Wfdc11	-0.885291	-5.9481	-1.40065	0.185262	0.34044	-4.60056
Ackr3	-0.88495	1.96062	-1.89766	0.0806927	0.306713	-4.74175
H2-DMb2	-0.882892	-5.13915	-1.21018	0.248243	0.421412	-4.84083
Iigp1	-0.882293	-0.540544	-2.03958	0.062748	0.306713	-4.03892
Blnk	-0.881781	-1.80341	-0.833322	0.420051	0.60171	-5.25449
Foxi3	-0.88027	-0.607892	-1.2401	0.237349	0.408718	-5.04445
Ifi208	-0.876327	-4.31967	-0.797274	0.439936	0.620281	-4.96949
Ikzf1	-0.875947	-0.815731	-4.00643	0.00156016	0.26036	-0.980396
Cd248	-0.873827	-1.20078	-1.5108	0.155303	0.306713	-4.65363
Sucnr1	-0.871507	-4.05089	-0.785721	0.446435	0.626532	-5.01618
Mapk13	-0.870878	-0.561	-2.5135	0.0262816	0.306713	-3.32664
Eppk1	-0.870233	-3.45179	-0.813141	0.43111	0.612151	-5.0218
Crlf1	-0.869141	-2.13182	-2.57329	0.0234926	0.306713	-3.18499
Khdc3	-0.869039	-3.18077	-0.854427	0.408689	0.590659	-5.02074
Ogn	-0.867053	2.65709	-0.42606	0.677192	0.830093	-6.39307
Adora3	-0.862982	-4.37068	-0.830262	0.421716	0.603275	-4.97564
Wt1	-0.861519	-6.14622	-1.56703	0.141663	0.306713	-4.4724
Vmn1r40	-0.861519	-6.14622	-1.56703	0.141663	0.306713	-4.4724
Ly6g	-0.861519	-6.14622	-1.56703	0.141663	0.306713	-4.4724
Cntrobos	-0.861519	-6.04716	-1.38348	0.19034	0.347494	-4.67
Ccl4	-0.861519	-5.90204	-1.31253	0.212555	0.375077	-4.74192
Gprc5d	-0.861519	-6.0011	-1.27873	0.223853	0.390657	-4.77523
Parpbp	-0.860938	-2.88182	-0.927179	0.37111	0.552785	-4.96815
Trhr2	-0.859604	-3.63256	-1.00218	0.33496	0.516683	-4.83577
Pparg	-0.859172	-2.57505	-1.98036	0.0697351	0.306713	-3.95942
Sncaip	-0.853978	0.324264	-2.66297	0.019841	0.306713	-3.1823
Cysltr2	-0.853536	-4.23712	-0.772393	0.454009	0.633586	-4.98719
Zic5	-0.853162	0.997126	-1.38051	0.191232	0.348683	-5.22179
Il11ra2	-0.851274	-4.51372	-1.05004	0.31326	0.494908	-4.80348
Creb3l4	-0.848057	-0.0637894	-5.08432	0.000224822	0.205472	0.742486
Kbtbd13	-0.846026	-3.36833	-0.774771	0.452652	0.632427	-5.04331
Nlrp4f	-0.844969	-1.44058	-2.00871	0.0663051	0.306713	-3.99154
Rassf9	-0.842387	-0.198412	-1.64995	0.123438	0.306713	-4.61871
Myh7	-0.841945	-1.81882	-2.10183	0.0561058	0.306713	-3.84921
Slc11a1	-0.839429	-0.174196	-1.12835	0.280026	0.456524	-5.25362
C2cd4a	-0.839082	-4.28651	-0.70438	0.493904	0.67164	-5.01255
Cep295nl	-0.838681	-3.0185	-1.12114	0.28297	0.460249	-4.83212
Dyrk4	-0.836333	-5.67076	-1.02227	0.325722	0.50728	-4.86003
Trim14	-0.835804	-2.69937	-0.928977	0.370213	0.551836	-5.00484
Acss1	-0.835799	-1.27834	-1.48059	0.163081	0.311714	-4.67026
Sst	-0.834814	1.36442	-2.68341	0.0190896	0.306713	-3.3248
Col18a1	-0.834244	5.72235	-1.06022	0.308781	0.490343	-6.59919
Avpr1a	-0.833943	-2.71573	-1.69386	0.114645	0.306713	-4.29824
Plekhf1	-0.833392	0.467778	-1.42435	0.178438	0.330487	-5.08615
Dusp27	-0.833375	-0.970611	-1.92297	0.0771832	0.306713	-4.13663
Raet1d	-0.833069	-5.17877	-0.608239	0.553746	0.725792	-5.07835
Melk	-0.830317	-4.12441	-0.741818	0.471687	0.650545	-4.99201
Trpm5	-0.828375	-1.59595	-1.428	0.177407	0.329006	-4.73201
Miox	-0.826697	-5.81804	-0.997362	0.337203	0.51894	-5.03403
Vnn1	-0.825061	-4.86182	-0.58566	0.56836	0.737627	-5.10305
Olfr558	-0.820868	-3.57573	-0.752668	0.465365	0.644469	-5.02364
Ifi207	-0.819931	-3.393	-0.497764	0.627153	0.789237	-5.11266
B3gnt7	-0.819779	-3.85347	-0.570231	0.578465	0.747225	-5.07277
Atp13a5	-0.819468	-0.748188	-2.51385	0.0262642	0.306713	-3.31514
Mdk	-0.819266	2.45305	-1.69035	0.115328	0.306713	-5.16572
Cbr2	-0.814995	-1.93012	-0.578093	0.573304	0.742107	-5.31492
Dnajb13	-0.813636	-2.89025	-0.972087	0.349149	0.530549	-4.97886
Tyr	-0.812141	1.95275	-0.46756	0.648016	0.806904	-6.25232
Odf3b	-0.811828	-1.67202	-2.47777	0.0280982	0.306713	-3.32516
Olfr539	-0.811443	-3.4641	-1.14265	0.274256	0.449505	-4.74358
Krt4	-0.805791	-3.13698	-0.274702	0.787961	0.911266	-5.17773
Tnfrsf21	-0.805267	4.47896	-2.76313	0.0164165	0.306713	-3.74462
Cyba	-0.805184	1.33044	-2.67224	0.0194968	0.306713	-3.31847
Ccer2	-0.802545	-2.23864	-2.00206	0.0670962	0.306713	-3.95648
Tll2	-0.801993	-3.49062	-0.568496	0.579607	0.748248	-5.07355
Rps27rt	-0.801939	-1.5827	-2.05766	0.0607474	0.306713	-3.92249
Adamts9	-0.801869	0.761152	-1.37047	0.194264	0.352131	-5.19603
Mfrp	-0.801773	3.04149	-0.646683	0.529346	0.703452	-6.38605
Wfdc6a	-0.801622	-3.70901	-0.758467	0.462008	0.641125	-4.99245
Pthlh	-0.800536	-2.88	-1.87035	0.0846428	0.306713	-4.08517
Aif1	-0.798996	-1.23631	-1.76765	0.101107	0.306713	-4.35384
Orm3	-0.79693	-1.41857	-1.56398	0.142376	0.306713	-4.55041
Egfl6	-0.795944	0.130848	-2.38136	0.0336243	0.306713	-3.61805
Slc25a21	-0.794273	-0.696676	-1.57585	0.139621	0.306713	-4.65207
Otogl	-0.793705	-3.27828	-0.852285	0.409832	0.591707	-4.98859
Olfml1	-0.793463	-0.527021	-0.845559	0.413438	0.595325	-5.45294
Cspg4	-0.793407	0.278424	-2.26713	0.0415203	0.306713	-3.82409
Galnt12	-0.793025	-0.922844	-0.67612	0.511084	0.686798	-5.51322
Nutm1	-0.790257	-4.02328	-0.871894	0.399441	0.581784	-4.91601
Cfap77	-0.787373	-4.21464	-0.768692	0.456126	0.635625	-4.97535
Il13ra2	-0.787311	-3.43228	-0.848287	0.411973	0.593912	-4.97901
Exoc3l2	-0.786385	-1.79699	-0.839018	0.416965	0.598748	-5.2396
Apol10b	-0.784214	-2.73584	-1.34138	0.203279	0.362473	-4.63821
Dio3	-0.784177	0.624385	-0.823843	0.425223	0.606568	-5.72304
Fasl	-0.782897	-4.37095	-0.87032	0.400269	0.582561	-4.9469
Sp100	-0.781209	0.204849	-3.02173	0.010041	0.306713	-2.54689
Dlx2	-0.780162	-5.59889	-0.96477	0.352663	0.534053	-4.96279
Dbx2	-0.780162	-5.54589	-0.792525	0.4426	0.622876	-5.07985
Wfdc1	-0.777836	2.30391	-1.60897	0.132173	0.306713	-5.25809
Zfp750	-0.777663	-2.41325	-0.983224	0.343849	0.525403	-4.95858
Nps	-0.775623	-5.54589	-0.919608	0.374905	0.557011	-4.99537
Chrnb4	-0.775448	1.71837	-1.70268	0.112946	0.306713	-4.97589
Pgpep1l	-0.774919	-2.68831	-1.37885	0.191729	0.349371	-4.6398
H2-Ab1	-0.774294	0.541224	-1.97195	0.0707843	0.306713	-4.34979
Cpn1	-0.773213	-4.53277	-0.701726	0.495502	0.67315	-5.01069
Myh8	-0.772122	-6.17937	-1.53671	0.148883	0.306713	-4.5177
Vmn1r58	-0.772122	-6.03425	-1.21428	0.246727	0.419878	-4.85191
Hpse2	-0.772122	-5.71367	-1.00831	0.332123	0.513817	-5.03431
Dkk1	-0.772017	-5.11053	-0.624272	0.543495	0.716745	-5.08106
Ifi44	-0.770889	-0.92793	-1.83177	0.0905204	0.306713	-4.31003
Kcng3	-0.767767	-0.620191	-2.03902	0.0628108	0.306713	-4.03125
Cd101	-0.767614	-5.13037	-0.753031	0.465155	0.644304	-5.04525
Fgd2	-0.767579	-1.23622	-2.30376	0.0388133	0.306713	-3.57988
Lmx1b	-0.767254	-3.21972	-0.496144	0.628264	0.790149	-5.19772
Vav1	-0.766623	-1.51082	-0.944061	0.362744	0.544081	-5.15126
Pou5f1	-0.76511	-5.74401	-0.947537	0.361038	0.542289	-4.97538
Dupd1	-0.76511	-5.35471	-0.852125	0.409918	0.59177	-5.04159
H2-Q2	-0.763894	-1.37689	-3.32148	0.00567236	0.306713	-2.0654
Olfr684	-0.762629	-5.44683	-0.835953	0.418624	0.600256	-5.05221
Pagr1a	-0.762229	-5.78313	-1.26457	0.228726	0.397222	-4.74165
Gal3st4	-0.761421	-6.08031	-1.94609	0.0740998	0.306713	-4.02723
Cenpw	-0.760685	-0.406912	-2.34088	0.0362427	0.306713	-3.61525
Tifab	-0.759964	-0.108761	-3.63533	0.00312788	0.306713	-1.51988
Cmklr1	-0.759485	-0.734938	-1.63175	0.127254	0.306713	-4.56607
Slfn8	-0.759165	-1.17909	-1.57493	0.139831	0.306713	-4.55199
Apol7a	-0.758574	-5.05018	-0.630216	0.539722	0.713115	-5.11162
Tmprss15	-0.75732	-4.42983	-0.666226	0.51718	0.692194	-5.02645
Pah	-0.75693	-5.40077	-0.796854	0.440172	0.620502	-5.0142
Igfbp6	-0.756404	0.632399	-2.07048	0.0593646	0.306713	-4.18727
Rbm42	-0.756033	-4.06622	-0.942964	0.363283	0.544719	-4.90107
Igfbp5	-0.755462	6.04403	-1.38126	0.191006	0.348375	-6.28404
Pih1h3b	-0.754667	-4.99403	-0.803291	0.436576	0.617134	-5.07312
Ak8	-0.75428	-1.81008	-1.43891	0.174352	0.324419	-4.65739
Gsdmc3	-0.754156	-6.17937	-1.53507	0.149284	0.306713	-4.51954
Wnt10b	-0.754156	-6.03425	-1.2308	0.240693	0.412738	-4.83615
Vtcn1	-0.754156	-6.03425	-1.21188	0.247612	0.420866	-4.85419
Cldn24	-0.753967	-5.74401	-0.921291	0.37406	0.556039	-4.99418
Tpte	-0.753057	-4.76276	-1.01159	0.33061	0.512378	-4.92764
G6pd2	-0.752239	-5.40077	-0.764729	0.4584	0.63778	-5.09686
Ly6c2	-0.751163	-5.02025	-0.905339	0.382131	0.564053	-4.97154
Ubtfl1	-0.75072	-5.88913	-1.02228	0.325716	0.50728	-5.02279
Slco6c1	-0.75072	-6.17937	-1.53482	0.149345	0.306713	-4.51981
Mmp3	-0.75072	-6.17937	-1.53482	0.149345	0.306713	-4.51981
Olfr1371	-0.75072	-6.17937	-1.53482	0.149345	0.306713	-4.51981
Tppp2	-0.75072	-6.17937	-1.53482	0.149345	0.306713	-4.51981
Stfa2l1	-0.75072	-6.17937	-1.53482	0.149345	0.306713	-4.51981
Btnl4	-0.75072	-6.17937	-1.53482	0.149345	0.306713	-4.51981
Dsg1c	-0.75072	-6.08031	-1.33492	0.205328	0.365337	-4.73327
Clca2	-0.75072	-6.03425	-1.21234	0.247441	0.420653	-4.85375
Sirpb1a	-0.75072	-5.83613	-1.16021	0.2673	0.4408	-4.90235
Vmn1r85	-0.75072	-5.83613	-1.15865	0.267912	0.441519	-4.90378
Vmn2r6	-0.75072	-5.93519	-1.10509	0.289606	0.468202	-4.95193
Nr1i2	-0.75072	-5.68407	-1.03378	0.320515	0.502217	-5.01322
Gjb4	-0.75072	-5.75973	-0.852124	0.409919	0.59177	-5.15387
Nr0b1	-0.750112	-4.09815	-0.686514	0.504725	0.681481	-5.01625
Defb1	-0.749909	-3.62302	-0.518325	0.613138	0.777466	-5.09013
Ptprv	-0.748238	-5.54589	-0.765515	0.457949	0.63732	-5.09639
Htr4	-0.748238	-5.16949	-0.76452	0.45852	0.637884	-5.09699
Sh3d21	-0.747937	-1.08499	-1.46123	0.168236	0.316144	-4.75075
Krt87	-0.747857	-5.69101	-1.07436	0.302639	0.48358	-4.91152
Slc38a11	-0.746099	-1.33297	-1.20992	0.248339	0.421543	-4.95354
Hnrnpa1l2-ps2	-0.745765	-3.36704	-1.13971	0.275435	0.450983	-4.82285
Vmn2r28	-0.745746	-4.82625	-0.733089	0.476811	0.6555	-5.02639
Olfml2a	-0.744327	3.6235	-0.725423	0.48134	0.660006	-6.47706
Rsph1	-0.74419	-2.63533	-1.66074	0.121226	0.306713	-4.36161
Abi3	-0.744072	-0.700931	-2.00352	0.0669216	0.306713	-4.06873
Tmem239	-0.744067	-2.20185	-1.38549	0.18974	0.346642	-4.65581
Eef1akmt4	-0.743556	-2.60015	-1.22197	0.243902	0.416471	-4.76782
Klk9	-0.742666	-6.03425	-1.57996	0.138676	0.306713	-4.46897
Dll3	-0.742662	-1.91044	-1.10726	0.288702	0.467041	-4.98667
Ptgds	-0.741608	7.01075	-0.647164	0.529044	0.703197	-7.20011
Slc6a21	-0.741095	-5.40077	-0.773848	0.453178	0.632919	-5.09134
Defb35	-0.740948	-5.78313	-1.29903	0.217011	0.381393	-4.76942
Prdx6b	-0.739059	-5.88913	-1.07735	0.301354	0.482168	-4.87601
Siglec15	-0.737955	-5.40077	-0.772563	0.453912	0.633505	-5.05815
Ppp1r27	-0.73736	-4.79354	-0.785336	0.446653	0.626663	-5.05053
Cd300e	-0.737095	-5.25565	-0.776219	0.451826	0.631626	-5.0899
Rufy4	-0.736848	-3.00419	-0.905106	0.38225	0.564143	-4.96307
Amy2b	-0.736619	-5.04291	-0.960158	0.354891	0.536103	-4.93341
Tnfrsf1b	-0.736427	1.06855	-1.21319	0.247127	0.420288	-5.47775
AI467606	-0.735875	-0.934154	-1.79732	0.0960774	0.306713	-4.31303
Atp6v0d2	-0.734705	-5.45377	-0.974104	0.348185	0.529712	-4.95589
Zfp986	-0.733815	-1.91708	-1.83862	0.0894506	0.306713	-4.16322
H2-Q1	-0.73355	-5.84307	-1.10303	0.290465	0.469302	-4.88761
Chp2	-0.732452	-1.06363	-1.01303	0.329949	0.511611	-5.21382
Hand1	-0.731176	-6.03425	-1.19337	0.254529	0.427255	-4.87162
Klrk1	-0.731176	-5.88913	-1.00453	0.333871	0.515565	-5.0374
Aym1	-0.731176	-6.17937	-1.53385	0.14958	0.306713	-4.52089
Azgp1	-0.731176	-6.17937	-1.53385	0.14958	0.306713	-4.52089
Hoxa9	-0.731176	-6.17937	-1.53385	0.14958	0.306713	-4.52089
Ear2	-0.731176	-6.17937	-1.53385	0.14958	0.306713	-4.52089
Hoxc6	-0.731176	-6.17937	-1.53385	0.14958	0.306713	-4.52089
Oosp2	-0.731176	-6.17937	-1.53385	0.14958	0.306713	-4.52089
Cldn34b2	-0.731176	-6.17937	-1.53385	0.14958	0.306713	-4.52089
Bglap2	-0.731176	-5.88913	-1.20788	0.249093	0.422368	-4.85797
Akr1c18	-0.731176	-5.74401	-1.0171	0.32808	0.509788	-5.02708
Tinag	-0.730344	-4.38347	-0.401819	0.694494	0.843566	-5.12626
Slc16a12	-0.72937	1.33233	-0.452312	0.658669	0.815681	-6.1399
Serpine1	-0.728843	0.90147	-0.953401	0.358172	0.539187	-5.65306
Gpr150	-0.728254	-3.17621	-0.757104	0.462796	0.642019	-4.98181
Agtr1a	-0.727865	-3.4712	-0.774732	0.452674	0.632442	-5.0677
Zmynd12	-0.727826	-0.508671	-2.15167	0.0512673	0.306713	-3.88139
Sgcz	-0.727251	-1.41332	-1.57673	0.139417	0.306713	-4.55385
Hist1h2bp	-0.725864	-4.48718	-0.709518	0.490818	0.668711	-5.04924
Tex37	-0.72434	-4.41648	-0.74536	0.469618	0.648566	-4.98545
Sh2d4a	-0.723366	-4.16072	-0.583801	0.569573	0.738807	-5.06176
Galr1	-0.720723	-4.43283	-0.697981	0.497763	0.675386	-5.04304
Ptger2	-0.720301	-3.12205	-0.922922	0.373241	0.555166	-4.88468
Adamts8	-0.719908	-1.14761	-1.98448	0.0692267	0.306713	-4.04056
Adam5	-0.718832	-1.70802	-0.854273	0.408771	0.5907	-5.19331
Laptm5	-0.718317	1.64338	-2.93331	0.0118821	0.306713	-2.91111
Art3	-0.717916	-0.807565	-1.40933	0.182738	0.336856	-4.85146
Tshb	-0.716183	-1.94748	-1.24952	0.234001	0.404216	-4.83386
Cd164l2	-0.716182	-1.75485	-1.72771	0.108247	0.306713	-4.34096
Emp3	-0.716103	-0.0367652	-1.24243	0.23652	0.407546	-5.1627
Olfr686	-0.714915	-3.44972	-0.949572	0.360041	0.541189	-4.86521
Serpine2	-0.713794	3.16185	-2.75759	0.0165899	0.306713	-3.53644
Fgl2	-0.713655	-1.11474	-0.922726	0.373339	0.555267	-5.28592
Igf2bp1	-0.712801	-1.54402	-0.46779	0.647856	0.806778	-5.50761
Plin4	-0.712382	1.72053	-1.16946	0.263688	0.436592	-5.70572
Gabrq	-0.711477	0.63644	-2.24019	0.0436237	0.306713	-3.92312
Kcnq1	-0.710569	-2.31304	-1.0917	0.295233	0.475086	-4.9947
Ticam2	-0.708048	-2.90664	-1.04162	0.317	0.498886	-4.95018
Zc3h12d	-0.707994	-2.91712	-0.981179	0.344817	0.526426	-4.93681
Tlr13	-0.705499	-1.15946	-1.66889	0.119576	0.306713	-4.48519
Tm4sf19	-0.705455	-5.20788	-0.801145	0.437772	0.618155	-4.97251
Irak3	-0.705393	-0.881872	-2.15796	0.0506843	0.306713	-3.8417
Fbn2	-0.705166	1.32189	-1.16474	0.265527	0.438662	-5.5657
Rab38	-0.705037	0.863859	-1.07523	0.302263	0.483116	-5.54838
Cd5	-0.704709	-2.56536	-0.890372	0.389813	0.571623	-5.04573
Slfn4	-0.703712	-5.69795	-1.2165	0.245908	0.418858	-4.71316
Aox2	-0.701901	-5.55879	-0.826294	0.423882	0.605233	-5.06345
Zfp831	-0.700732	-5.06447	-0.63265	0.538181	0.711675	-5.10465
Tmem249	-0.697633	-3.88046	-0.789484	0.444312	0.624489	-4.96096
Nrtn	-0.696509	-0.0682141	-0.759858	0.461206	0.64044	-5.6549
Nppc	-0.69626	-2.33681	-1.89669	0.0808307	0.306713	-4.0808
Foxf2	-0.694444	-0.157462	-2.62856	0.0211714	0.306713	-3.18316
Cited4	-0.693274	0.297907	-2.32097	0.0376008	0.306713	-3.7484
Otx1	-0.692523	-0.438653	-0.355643	0.727942	0.867622	-5.67562
Aoah	-0.692035	-3.08819	-0.779785	0.449799	0.629716	-5.1094
Spaca1	-0.692016	-3.48999	-0.625587	0.542659	0.715934	-5.10048
Mgst1	-0.69096	2.86393	-0.819315	0.427707	0.609105	-6.25445
Tubb1	-0.690758	-5.55112	-0.68509	0.505593	0.682314	-5.14785
Kif28	-0.690517	-3.6391	-0.701576	0.495593	0.673257	-5.00979
Rnf125	-0.688844	-1.40182	-0.925857	0.371771	0.553516	-5.2006
Bcam	-0.687838	3.76123	-2.27253	0.0411102	0.306713	-4.48751
Myh15	-0.687688	-3.62759	-0.862093	0.404612	0.586672	-4.9363
Hist1h2ba	-0.687659	-4.24699	-0.613668	0.550263	0.722639	-5.05678
Zfp648	-0.686802	-3.01516	-0.987589	0.341787	0.523397	-4.95828
BC035044	-0.685005	-4.00111	-0.559637	0.585457	0.753159	-5.06894
Htr6	-0.684196	-1.68223	-1.37284	0.193547	0.35183	-4.74096
Pklr	-0.684176	-3.9213	-0.6218	0.545069	0.717998	-5.04372
Tmem176a	-0.683722	3.31122	-1.71859	0.109939	0.306713	-5.29498
Ifitm3	-0.682818	2.34667	-1.24006	0.237365	0.408727	-5.71973
Pou5f2	-0.682815	-2.78607	-0.503301	0.623363	0.786241	-5.17874
Adh6b	-0.681453	-1.04035	-2.18325	0.0484057	0.306713	-3.812
Pnmt	-0.680598	-3.57905	-0.60503	0.555811	0.727341	-5.09503
Wbp2nl	-0.680199	-5.5354	-0.919791	0.374813	0.556904	-5.11629
Lmod2	-0.679584	-5.71367	-0.776338	0.451759	0.631611	-5.09888
Foxd2	-0.679221	-1.88465	-0.977803	0.346421	0.528084	-5.10983
Treml4	-0.678482	-2.54013	-1.147	0.272521	0.447312	-4.78041
Dab2	-0.677836	0.425198	-1.33433	0.205515	0.365587	-5.19259
Ang	-0.676719	-1.95678	-1.36101	0.19716	0.355199	-4.75716
Mlip	-0.67639	-1.49888	-1.15373	0.269851	0.444058	-4.98726
Cd177	-0.675646	-5.20427	-0.531233	0.60442	0.769891	-5.14826
Rasef	-0.675588	1.20463	-1.36373	0.196325	0.354088	-5.30258
Endog	-0.674767	1.27287	-2.40957	0.0319074	0.306713	-3.79681
Apoe	-0.672669	8.62767	-1.91568	0.0781796	0.306713	-6.03234
Cped1	-0.671005	1.52578	-1.43796	0.174614	0.324787	-5.29221
Dnmt3bos	-0.669467	-5.23225	-0.743805	0.470525	0.649461	-5.0259
Olfr651	-0.668842	-5.05516	-0.770065	0.45534	0.634882	-5.05176
Tmem238	-0.668709	-0.380298	-1.07623	0.301832	0.482626	-5.30075
Olfr750	-0.666909	-1.53684	-0.696462	0.498682	0.676085	-5.30296
Plscr5	-0.666407	-2.92614	-0.719933	0.484599	0.662946	-5.1174
Efemp1	-0.665732	5.71926	-1.70166	0.113142	0.306713	-5.77662
Aspa	-0.665649	-0.481746	-1.79747	0.0960529	0.306713	-4.40702
Ceacam10	-0.665344	-2.96438	-0.721418	0.483716	0.662189	-5.05456
Ptprh	-0.664619	-3.04996	-0.695113	0.499499	0.676864	-5.08326
Fam181b	-0.664177	-1.30786	-1.23518	0.239114	0.410809	-4.93708
Cfap45	-0.664037	-2.91275	-1.03056	0.321964	0.503708	-4.89881
Adh4	-0.663277	-6.00391	-1.01938	0.327038	0.508763	-5.03681
Ptk2b	-0.662319	1.53704	-1.70035	0.113393	0.306713	-4.94042
Msr1	-0.661733	-2.197	-0.739471	0.473061	0.651939	-5.19906
Tmem202	-0.661002	-0.880101	-1.74707	0.104732	0.306713	-4.44
Ifitm7	-0.660335	-3.00251	-0.854879	0.408448	0.59048	-5.01411
Pip5k1bos	-0.660044	-6.05691	-1.1344	0.277576	0.453641	-4.93678
Papss2	-0.65868	3.05832	-1.34407	0.202434	0.361399	-5.7316
Cdk5rap1	-0.658272	3.54655	-2.4062	0.0321079	0.306713	-4.31111
Acvr1c	-0.657924	-2.38953	-0.912058	0.378717	0.560668	-5.11327
Slc2a4	-0.656957	-0.27653	-2.05307	0.06125	0.306713	-4.09559
Spem2	-0.656955	-4.36652	-0.655812	0.523642	0.698034	-5.02694
Krt80	-0.656947	-2.57076	-0.374599	0.714136	0.858119	-5.2998
Fam83a	-0.654131	-3.4925	-0.589014	0.566177	0.735918	-5.09648
Cd33	-0.653504	-0.0248509	-1.71411	0.110779	0.306713	-4.58577
Gucy2c	-0.651815	-2.563	-0.930604	0.369402	0.551044	-4.97505
Habp2	-0.650585	-5.73633	-0.769149	0.455864	0.6354	-5.10328
Zp2	-0.650585	-5.29403	-0.702416	0.495086	0.672784	-5.14235
Cd300lf	-0.650471	0.77468	-2.01558	0.065498	0.306713	-4.30377
Rcsd1	-0.650426	0.0413756	-2.55326	0.0243931	0.306713	-3.32687
Meox1	-0.646923	-1.83029	-1.55026	0.145619	0.306713	-4.5328
Defb12	-0.646878	-5.5278	-0.694158	0.500078	0.677333	-5.11246
Hhex	-0.645712	-1.6947	-1.45867	0.168928	0.316331	-4.6798
Olfr1373	-0.643969	-5.55879	-0.685141	0.505562	0.682302	-5.11187
Kcns1	-0.643838	-0.578664	-1.67966	0.117426	0.306713	-4.5699
Cnr2	-0.643331	-3.22972	-1.03422	0.320314	0.501964	-4.84397
Mrc2	-0.643219	1.46508	-0.807911	0.434006	0.614668	-5.94525
Fen1	-0.643072	0.231974	-3.22215	0.00685337	0.306713	-2.23193
Mylk3	-0.641042	-2.69933	-0.47877	0.640236	0.80015	-5.29751
Cnn2	-0.640886	1.73943	-1.41433	0.181298	0.334716	-5.40514
Insc	-0.640338	-0.231217	-2.12509	0.0537968	0.306713	-3.97825
Dtl	-0.637796	-2.20566	-0.697155	0.498263	0.675696	-5.15238
Olfr1344	-0.637666	-5.4748	-0.775035	0.452501	0.632281	-5.10185
Slc22a6	-0.637562	-5.65786	-0.663527	0.518851	0.693639	-5.12323
Ppic	-0.637023	-0.782425	-1.37265	0.193604	0.35183	-4.92736
Prn	-0.635387	-4.90028	-0.723629	0.482403	0.660949	-4.99198
Naip6	-0.634105	-2.96777	-0.653929	0.524816	0.699025	-5.12851
Gpr55	-0.633875	-2.3762	-0.808018	0.433947	0.614668	-5.09845
Lor	-0.631722	-0.135915	-1.04242	0.316644	0.498528	-5.41225
Thbd	-0.631196	1.83329	-1.3685	0.194866	0.352366	-5.4389
Uts2r	-0.630219	-1.918	-1.79778	0.0960018	0.306713	-4.23503
Bhlha9	-0.629888	-2.68549	-0.99972	0.336104	0.517912	-4.99461
Ip6k3	-0.628125	2.91897	-3.75257	0.00250785	0.292122	-1.6497
Btnl9	-0.628101	-5.48855	-0.636685	0.535632	0.709477	-5.08386
Ntn1	-0.626544	0.0348515	-1.86588	0.0853059	0.306713	-4.39662
Fgf5	-0.62642	-0.835235	-1.858	0.0864862	0.306713	-4.25117
Lrrc52	-0.626057	-5.13763	-0.573258	0.576475	0.745234	-5.13346
Mecom	-0.624969	0.983437	-1.19459	0.254069	0.426899	-5.48562
Cib4	-0.623929	-4.58489	-0.676948	0.510575	0.686442	-5.01705
Cbr3	-0.619155	0.533444	-3.03696	0.00975382	0.306713	-2.57603
Spp1	-0.618892	4.10458	-2.87732	0.0132175	0.306713	-3.47989
C4b	-0.617761	3.45887	-1.01044	0.33114	0.51287	-6.23359
Il1b	-0.617412	-2.67411	-0.767842	0.456613	0.636047	-5.15941
Kcng2	-0.617117	-0.146153	-1.7965	0.0962131	0.306713	-4.47845
Mgp	-0.616881	1.58999	-2.02127	0.0648361	0.306713	-4.51096
C1ra	-0.614934	0.189001	-0.955096	0.357347	0.538488	-5.54772
Fndc3c1	-0.614172	-5.40674	-0.557097	0.58714	0.754656	-5.15581
Foxq1	-0.612543	-0.743026	-1.92853	0.0764309	0.306713	-4.20476
Fbn1	-0.612255	5.17854	-0.901277	0.384206	0.566258	-6.644
Trpm6	-0.611771	-1.50388	-1.29066	0.219813	0.385234	-4.88368
Gsta3	-0.611736	1.54697	-0.574107	0.575917	0.744634	-6.07802
Gfra3	-0.610379	-2.86765	-0.809388	0.433187	0.614057	-5.09132
Tex50	-0.609855	-4.67746	-0.501908	0.624316	0.786941	-5.13048
Fst	-0.609828	-1.04055	-1.19256	0.254834	0.427678	-5.08212
Map3k19	-0.609388	-5.11649	-0.611028	0.551955	0.724115	-5.07605
Pax5	-0.609388	-2.61514	-0.685391	0.50541	0.682195	-5.17476
Tspan10	-0.608867	1.92326	-0.599161	0.559597	0.730505	-6.20191
Cyp2ab1	-0.608737	-5.26443	-0.721569	0.483626	0.662115	-5.1116
Klhl30	-0.608163	-0.527926	-1.82145	0.0921543	0.306713	-4.37362
Angpt1	-0.607251	0.518397	-2.37959	0.0337349	0.306713	-3.69957
Rarres2	-0.606986	1.86238	-0.986434	0.342332	0.523912	-5.88462
Capza3	-0.606537	-3.229	-0.723967	0.482203	0.660796	-5.07809
Fgfbp1	-0.606256	-1.70731	-0.793325	0.442151	0.622434	-5.24285
Lbp	-0.605698	-3.34324	-0.521897	0.610719	0.775574	-5.19304
Gja4	-0.604058	-0.959647	-1.46185	0.168071	0.315969	-4.77599
Ccr5	-0.603362	-1.12811	-1.51352	0.154617	0.306713	-4.64997
Ifit1bl1	-0.603007	-0.350727	-0.739816	0.472859	0.651771	-5.57864
Osgin1	-0.602158	0.111907	-1.09999	0.29174	0.470768	-5.37842
Gpr4	-0.601254	-0.256841	-1.76163	0.102154	0.306713	-4.49942
Adprhl1	-0.600271	1.06542	-3.08662	0.00887304	0.306713	-2.5485
Nudt15	-0.598979	1.70231	-3.88089	0.00197153	0.27011	-1.224
Clec18a	-0.598935	1.58524	-0.90927	0.380131	0.562218	-5.92259
Gip	-0.597489	-3.18677	-0.58354	0.569743	0.738953	-5.18421
Lrrc36	-0.597183	-1.47138	-1.79234	0.0969062	0.306713	-4.33506
Gsta2	-0.596284	-1.80769	-0.568693	0.579477	0.748116	-5.39173
She	-0.595855	0.983432	-3.91648	0.00184472	0.267779	-1.07799
Slc24a5	-0.595314	2.64918	-2.42159	0.0312018	0.306713	-4.01894
Slc13a3	-0.594421	0.640148	-0.504615	0.622466	0.785615	-5.89769
Tceal7	-0.593815	-1.75875	-1.08414	0.298445	0.478845	-4.9877
Oas1a	-0.593607	-2.6118	-0.686927	0.504473	0.68128	-5.14982
Baiap2l2	-0.593288	-1.12109	-0.76362	0.459038	0.638281	-5.40316
Ccl9	-0.593218	1.75985	-3.9003	0.0019013	0.267779	-1.18335
Cdkn3	-0.592853	-1.61243	-1.48429	0.16211	0.310343	-4.66908
Krt20	-0.592288	-4.11682	-0.622954	0.544334	0.717424	-5.10254
Stpg3	-0.591082	-3.49133	-0.568125	0.579852	0.748372	-5.17219
Mpeg1	-0.590734	2.61596	-2.85288	0.0138459	0.306713	-3.2447
Sgcg	-0.589075	-4.21464	-0.599319	0.559495	0.73044	-5.06411
Rab19	-0.588986	-1.58574	-1.48408	0.162164	0.310425	-4.68848
Cyp4f39	-0.588701	-4.91403	-0.505301	0.621997	0.785327	-5.14057
Hs3st3a1	-0.588092	0.0933214	-1.15308	0.270106	0.444326	-5.34936
Cd38	-0.588058	-0.167886	-1.32971	0.20699	0.36751	-5.0714
Aicda	-0.587704	-5.93519	-0.891771	0.389091	0.570973	-5.03245
Crocc2	-0.586625	-0.942762	-0.607745	0.554063	0.726001	-5.50772
Vpreb3	-0.585772	-1.40018	-1.83403	0.0901667	0.306713	-4.24183
Ttll11	-0.585622	5.2628	-2.37408	0.0340811	0.306713	-4.59614
Agpat2	-0.585514	0.433919	-1.26748	0.227718	0.395925	-5.26724
Tmem220	-0.585403	0.567803	-1.46928	0.166075	0.315443	-5.02081
Prrg4	-0.584515	-0.625528	-1.31745	0.210948	0.372993	-5.00436
Cd14	-0.584275	-0.00891272	-2.33584	0.0365817	0.306713	-3.67743
C2	-0.583048	0.114298	-1.86703	0.0851343	0.306713	-4.44007
Arhgdib	-0.582261	1.36259	-1.76141	0.102194	0.306713	-4.7712
Ropn1l	-0.581915	-2.81295	-0.693617	0.500406	0.677644	-5.20025
Krt7	-0.581854	-3.27679	-0.335079	0.743032	0.879062	-5.16027
Tgfbr2	-0.581522	2.83606	-2.65112	0.0202897	0.306713	-3.65978
Abcb1a	-0.581365	3.5914	-4.61222	0.000516106	0.220567	-0.16207
Rsph6a	-0.581231	-4.99324	-0.561765	0.584049	0.752018	-5.14953
Mcm5	-0.581194	2.04519	-3.39672	0.00491604	0.306713	-2.14511
Ell3	-0.58119	-2.48794	-1.16917	0.2638	0.436737	-4.81451
Thegl	-0.580345	-3.71031	-0.593472	0.563281	0.733466	-5.0519
Dgkk	-0.580193	-0.529091	-1.83582	0.0898865	0.306713	-4.3219
Clec1a	-0.579861	-0.539256	-1.55487	0.144522	0.306713	-4.73028
Tex48	-0.57936	-4.04471	-0.523716	0.609489	0.774457	-5.08028
Cd52	-0.579216	-2.0522	-0.65354	0.525058	0.699253	-5.24928
Cd207	-0.578805	-0.332446	-1.51651	0.153867	0.306713	-4.84218
Klhl14	-0.577696	-1.08374	-0.908136	0.380707	0.562692	-5.33634
Scand1	-0.575989	1.90938	-0.640779	0.533053	0.707078	-6.24226
Nid2	-0.575752	1.66016	-0.521943	0.610688	0.775553	-6.16379
Oas2	-0.575738	-1.32092	-1.14307	0.27409	0.449287	-5.12623
Pth1r	-0.575727	0.418124	-2.82409	0.014624	0.306713	-2.92822
Smc1b	-0.573406	-1.33975	-1.16362	0.265962	0.439132	-5.01414
Serping1	-0.57307	3.05871	-0.887871	0.391107	0.572973	-6.25481
Crispld2	-0.572553	2.86522	-2.15411	0.05104	0.306713	-4.52245
Nog	-0.57241	-0.852934	-0.501163	0.624826	0.787259	-5.62745
Hk3	-0.572338	-1.81459	-1.01799	0.327675	0.509388	-5.05549
Chil1	-0.572005	3.69823	-1.53481	0.149347	0.306713	-5.6338
Ctsh	-0.571792	3.6741	-2.52181	0.0258755	0.306713	-4.05112
Cobll1	-0.571562	2.13725	-1.4253	0.178168	0.330098	-5.43638
Kdelr3	-0.570387	-0.495062	-1.19751	0.252971	0.42617	-5.17622
Agr2	-0.56989	0.47883	-2.07846	0.0585185	0.306713	-4.13792
Pate4	-0.569543	-5.58427	-0.666202	0.517195	0.692197	-5.15098
Fyb	-0.569465	-1.36611	-1.66531	0.120297	0.306713	-4.46685
C1qa	-0.569059	2.16924	-2.88412	0.0130476	0.306713	-3.10493
Itpripl2	-0.56867	2.62601	-1.61426	0.131017	0.306713	-5.32411
Olig1	-0.567247	-5.06447	-0.625985	0.542406	0.715703	-5.19629
Vmn2r78	-0.567247	-5.94213	-0.931849	0.368782	0.550333	-5.00662
S100b	-0.566104	3.05088	-2.98045	0.0108624	0.306713	-3.12212
Rasal3	-0.565692	-3.12646	-0.491484	0.631464	0.792909	-5.18556
Birc3	-0.565144	-0.973545	-1.0256	0.324208	0.505892	-5.19864
Ctss	-0.565116	3.52126	-3.91514	0.00184932	0.267779	-1.43182
Il2	-0.565113	-5.79701	-0.750831	0.466432	0.645522	-5.1269
Fndc11	-0.564919	-4.76035	-0.797281	0.439932	0.620281	-4.94947
Syngr4	-0.564693	-2.69478	-0.652504	0.525705	0.699802	-5.14636
Gpr165	-0.56429	2.41169	-2.55134	0.0244813	0.306713	-3.72462
Ifi209	-0.563728	-2.51494	-0.888337	0.390865	0.57271	-5.02185
Pkd1l1	-0.562794	-1.78843	-1.06551	0.306472	0.487883	-5.05366
Gpr132	-0.562785	-5.51555	-0.533507	0.60289	0.768495	-5.23701
Cldnd2	-0.562634	-5.40077	-0.725916	0.481048	0.659698	-5.18106
Ghsr	-0.562623	-0.886538	-1.34163	0.203201	0.362358	-4.90407
Higd1b	-0.562471	-0.891813	-1.45298	0.170476	0.318624	-4.79155
Ccrl2	-0.561845	-1.74278	-1.69769	0.113904	0.306713	-4.40441
Sytl3	-0.561655	-2.01111	-0.891411	0.389277	0.571095	-5.13189
Lgr6	-0.56107	-1.80632	-1.82079	0.0922592	0.306713	-4.2083
Dmbx1	-0.560502	-0.109481	-1.51932	0.153167	0.306713	-4.85963
Prss23	-0.559826	2.2028	-2.7677	0.016275	0.306713	-3.31074
Tmem74bos	-0.559813	-1.93965	-0.958928	0.355486	0.536607	-5.08357
Hcst	-0.558783	-2.97027	-0.908298	0.380625	0.562633	-4.98426
Panx3	-0.558282	-3.2863	-0.697597	0.497996	0.675557	-5.06691
Cox7a1	-0.557076	0.753994	-2.85823	0.0137057	0.306713	-2.9356
Yipf7	-0.556042	-5.98819	-0.940321	0.364586	0.546142	-5.11714
Ttc24	-0.556042	-5.84307	-0.884336	0.392941	0.574987	-5.15993
Cyp19a1	-0.556042	-5.94213	-0.876732	0.396905	0.579045	-5.16557
Ube2d4	-0.556042	-5.85598	-0.757991	0.462283	0.641372	-5.24804
Fcrla	-0.556042	-6.23237	-1.45911	0.168811	0.316144	-4.62422
Olfr1234	-0.556042	-6.23237	-1.45911	0.168811	0.316144	-4.62422
Olfr1279	-0.556042	-6.23237	-1.45911	0.168811	0.316144	-4.62422
Wfdc6b	-0.556042	-6.23237	-1.45911	0.168811	0.316144	-4.62422
Nr0b2	-0.556042	-6.23237	-1.45911	0.168811	0.316144	-4.62422
Oas1d	-0.556042	-6.23237	-1.45911	0.168811	0.316144	-4.62422
Vmn1r16	-0.556042	-6.23237	-1.45911	0.168811	0.316144	-4.62422
Vmn2r40	-0.556042	-6.23237	-1.45911	0.168811	0.316144	-4.62422
Vmn1r84	-0.556042	-6.23237	-1.45911	0.168811	0.316144	-4.62422
Vmn1r177	-0.556042	-6.23237	-1.45911	0.168811	0.316144	-4.62422
Slc10a2	-0.556042	-6.23237	-1.45911	0.168811	0.316144	-4.62422
Olfr878	-0.556042	-6.23237	-1.45911	0.168811	0.316144	-4.62422
Olfr975	-0.556042	-6.23237	-1.45911	0.168811	0.316144	-4.62422
Slc6a18	-0.556042	-6.23237	-1.45911	0.168811	0.316144	-4.62422
Eddm3b	-0.556042	-6.23237	-1.45911	0.168811	0.316144	-4.62422
Pabpc1l2b-ps	-0.556042	-6.23237	-1.45911	0.168811	0.316144	-4.62422
Hist1h2ak	-0.556042	-6.03425	-1.19014	0.255752	0.428637	-4.90012
Serpinb12	-0.556042	-6.08725	-1.07263	0.303386	0.484442	-5.00731
Krt9	-0.556042	-5.94213	-1.06934	0.30481	0.486035	-5.01019
Neurog1	-0.556042	-5.94213	-1.06568	0.306401	0.487797	-5.01338
Olfr1364	-0.556042	-5.94213	-1.06145	0.308242	0.489865	-5.01705
Znrf4	-0.556042	-6.08725	-1.05154	0.312596	0.494098	-5.02561
Terb2	-0.556042	-6.08725	-1.04333	0.31624	0.498176	-5.03266
Olfr1390	-0.556042	-6.08725	-1.03457	0.32016	0.501803	-5.04012
Neurog3	-0.556042	-5.88913	-1.00315	0.334511	0.516192	-5.06648
H2-M11	-0.556042	-5.88913	-1.00315	0.334511	0.516192	-5.06648
Ifng	-0.556042	-6.03425	-0.912604	0.37844	0.560363	-5.1386
Cer1	-0.556042	-5.44683	-0.865027	0.40306	0.585265	-5.17416
Olfr1129	-0.556042	-5.79701	-0.860988	0.405198	0.587275	-5.17711
Rgs1	-0.556042	-5.71085	-0.745501	0.469535	0.648484	-5.25609
2021-09-14	-0.556042	-5.93519	-0.834773	0.419264	0.600862	-5.19592
Olfr1029	-0.556042	-6.13331	-1.19903	0.252399	0.425687	-4.89166
St3gal6	-0.555932	2.03126	-1.20459	0.250317	0.423677	-5.68396
Ubxn10	-0.555473	2.0979	-3.78428	0.00236281	0.286736	-1.43929
Rhoj	-0.555063	3.49207	-1.14833	0.271992	0.446644	-6.09258
Selenop	-0.554997	4.63203	-1.54111	0.147816	0.306713	-5.82517
Zfp953	-0.554529	2.56155	-3.80151	0.00228762	0.285116	-1.49861
Slc4a4	-0.554394	4.43885	-1.00362	0.334291	0.515935	-6.40726
Olfr1392	-0.553634	-3.35897	-0.562449	0.583597	0.751677	-5.14443
Cyp2c65	-0.553551	-5.30865	-0.626411	0.542135	0.715431	-5.19607
Slc14a2	-0.553551	-5.79701	-0.739261	0.473185	0.652047	-5.13381
Ccl5	-0.553523	-3.23383	-0.913736	0.377868	0.55983	-4.93223
Fbln2	-0.553286	0.133923	-1.38069	0.191177	0.348594	-5.05187
Kcnk7	-0.5532	-4.44671	-0.585213	0.568652	0.737936	-5.05492
Lsmem1	-0.553003	-4.55282	-0.603453	0.556827	0.728341	-5.10435
Mill2	-0.552773	0.032882	-1.26202	0.229615	0.39842	-5.21498
Hist1h4m	-0.552117	-5.34777	-0.749203	0.467378	0.646309	-5.08798
Cfb	-0.551949	-2.33183	-1.71794	0.110059	0.306713	-4.31922
Hepacam2	-0.55124	-1.39358	-1.25348	0.232603	0.402463	-4.92144
Spink5	-0.550841	-5.73273	-0.59737	0.560755	0.73144	-5.24603
Patl2	-0.550713	-4.68113	-0.517486	0.613707	0.777973	-5.11165
Adamts15	-0.549156	1.49901	-1.96955	0.0710862	0.306713	-4.51683
Wdr86	-0.548813	-0.602855	-0.937704	0.365879	0.54729	-5.36337
Hspb8	-0.547898	2.98325	-1.86515	0.0854143	0.306713	-4.99705
Fthl17f	-0.54775	-2.16088	-0.787787	0.445269	0.625412	-5.19062
Prss37	-0.547694	-1.22394	-1.50888	0.155787	0.306713	-4.68338
Il7	-0.54758	-5.45377	-0.605148	0.555734	0.727279	-5.20674
Sult2a8	-0.54758	-5.65189	-0.624918	0.543084	0.716358	-5.19683
B2m	-0.547568	4.51716	-2.40139	0.0323967	0.306713	-4.417
Mmp19	-0.54707	-0.823358	-1.20407	0.250514	0.423877	-5.08408
Serpinb1a	-0.546944	-1.85642	-0.759291	0.461532	0.640733	-5.23719
H2afx	-0.546838	3.7829	-2.434	0.0304892	0.306713	-4.22524
Arhgap25	-0.54682	-2.08343	-0.884444	0.392884	0.574936	-5.16842
Pde1a	-0.546527	3.60193	-1.85199	0.0873956	0.306713	-5.15517
Crip1	-0.546103	0.835745	-2.69453	0.0186928	0.306713	-3.21981
Cdh26	-0.545787	-4.83438	-0.553456	0.589557	0.756716	-5.09734
Plg	-0.545259	-4.61742	-0.552874	0.589944	0.756974	-5.11106
Cdca5	-0.545118	-4.56464	-0.479862	0.63948	0.799545	-5.10993
Krt13	-0.544331	-2.14902	-0.18795	0.853884	0.954633	-5.28128
Trappc3l	-0.543832	-5.69101	-0.599358	0.55947	0.730433	-5.16742
Cps1	-0.543543	-4.61764	-0.49072	0.63199	0.793299	-5.12172
Nupl1	-0.543157	-1.93521	-0.761664	0.460164	0.639412	-5.19128
Elovl3	-0.543106	-4.10503	-0.266775	0.793923	0.91541	-5.14927
Igfbp4	-0.543091	4.96502	-2.01777	0.0652428	0.306713	-5.15236
Tlr6	-0.543054	-3.55161	-0.623753	0.543825	0.717027	-5.08442
Rbp2	-0.543017	-4.54718	-0.341836	0.738061	0.875096	-5.22208
Cxcl11	-0.542808	-5.50677	-0.68362	0.506491	0.683081	-5.06551
Pld4	-0.542253	0.236232	-2.0116	0.0659641	0.306713	-4.19222
Apol11b	-0.541757	-5.94213	-0.845462	0.41349	0.59537	-5.18831
Nkx3-2	-0.541757	-6.13331	-1.18924	0.256093	0.428981	-4.90097
Il24	-0.541757	-6.23237	-1.4626	0.167869	0.315653	-4.62038
Ccdc185	-0.541757	-6.23237	-1.4626	0.167869	0.315653	-4.62038
Il1f8	-0.541757	-6.23237	-1.4626	0.167869	0.315653	-4.62038
Bpifb3	-0.541757	-6.23237	-1.4626	0.167869	0.315653	-4.62038
Spint4	-0.541757	-6.23237	-1.4626	0.167869	0.315653	-4.62038
Ifi44l	-0.541757	-6.23237	-1.4626	0.167869	0.315653	-4.62038
Cyp3a11	-0.541757	-6.23237	-1.4626	0.167869	0.315653	-4.62038
Vmn1r8	-0.541757	-6.23237	-1.4626	0.167869	0.315653	-4.62038
Ncr1	-0.541757	-6.23237	-1.4626	0.167869	0.315653	-4.62038
Olfr620	-0.541757	-6.23237	-1.4626	0.167869	0.315653	-4.62038
Itgad	-0.541757	-6.23237	-1.4626	0.167869	0.315653	-4.62038
Olfr876	-0.541757	-6.23237	-1.4626	0.167869	0.315653	-4.62038
Olfr969	-0.541757	-6.23237	-1.4626	0.167869	0.315653	-4.62038
Olfr1388	-0.541757	-6.23237	-1.4626	0.167869	0.315653	-4.62038
Mfsd6l	-0.541757	-6.23237	-1.4626	0.167869	0.315653	-4.62038
Ccdc182	-0.541757	-6.23237	-1.4626	0.167869	0.315653	-4.62038
Tcl1	-0.541757	-6.23237	-1.4626	0.167869	0.315653	-4.62038
Hsd17b3	-0.541757	-6.23237	-1.4626	0.167869	0.315653	-4.62038
Spata31d1c	-0.541757	-6.23237	-1.4626	0.167869	0.315653	-4.62038
Otp	-0.541757	-6.23237	-1.4626	0.167869	0.315653	-4.62038
Olfr209	-0.541757	-6.23237	-1.4626	0.167869	0.315653	-4.62038
Vsig4	-0.541757	-6.23237	-1.4626	0.167869	0.315653	-4.62038
Treh	-0.541757	-6.13331	-1.21034	0.248183	0.421356	-4.88083
Bpifb2	-0.541757	-6.13331	-1.17633	0.261031	0.433713	-4.91317
Rex2	-0.541757	-6.08725	-1.06103	0.308426	0.489977	-5.01741
Olfr679	-0.541757	-5.94213	-1.05394	0.311537	0.493074	-5.02354
Hoxc13	-0.541757	-5.94213	-1.05158	0.312582	0.494098	-5.02558
Olfr1513	-0.541757	-5.94213	-1.04964	0.313436	0.49507	-5.02724
Olfr1138	-0.541757	-6.08725	-1.03955	0.317925	0.499628	-5.03588
Cd200r3	-0.541757	-6.08725	-1.03955	0.317925	0.499628	-5.03588
Fmo4	-0.541757	-6.08725	-1.02918	0.322589	0.504235	-5.04469
Cyp2w1	-0.541757	-6.08725	-1.02918	0.322589	0.504235	-5.04469
Amelx	-0.541757	-6.08725	-1.02228	0.325715	0.50728	-5.0505
Ascl5	-0.541757	-5.91179	-1.00926	0.331683	0.513406	-5.0614
Slc46a2	-0.541757	-5.88913	-0.979981	0.345386	0.527063	-5.08547
Fgf21	-0.541757	-5.69795	-0.893627	0.388134	0.570068	-5.15298
Vmn1r180	-0.541757	-5.65189	-0.868554	0.401199	0.583392	-5.17158
Dusp9	-0.541757	-5.88913	-0.781112	0.449045	0.629059	-5.23281
Apoa5	-0.541757	-6.13331	-1.18318	0.258401	0.430848	-4.90671
Cpn2	-0.541757	-6.08725	-1.04256	0.316583	0.498446	-5.03332
Wap	-0.541757	-5.84307	-0.922049	0.373679	0.555622	-5.13135
Tnfrsf1a	-0.539896	2.98328	-1.54299	0.147362	0.306713	-5.47886
Dlk1	-0.539747	-3.49152	-0.588197	0.566708	0.736331	-5.0831
Mylpf	-0.539355	1.48727	-1.26815	0.227489	0.395588	-5.51513
Rhox12	-0.539029	-6.08725	-1.02885	0.322738	0.504311	-5.04497
Olfr19	-0.539029	-5.85598	-0.735085	0.475636	0.654373	-5.26271
Spdye4b	-0.539029	-5.98819	-1.09136	0.295375	0.475245	-4.99082
Olfr653	-0.539029	-6.08725	-1.04025	0.317612	0.499355	-5.03529
Fam71f1	-0.539029	-5.79007	-0.883971	0.39313	0.575113	-5.1602
Olfr668	-0.539029	-6.13331	-1.18763	0.256705	0.429343	-4.9025
H2afb3	-0.539029	-5.98819	-1.09084	0.295596	0.475533	-4.99128
Sult2a7	-0.539029	-5.79701	-0.866035	0.402527	0.584754	-5.17343
Ifi205	-0.539029	-6.23237	-1.46339	0.167654	0.315653	-4.6195
Nr5a1os	-0.539029	-6.23237	-1.46339	0.167654	0.315653	-4.6195
Defb25	-0.539029	-6.23237	-1.46339	0.167654	0.315653	-4.6195
Fgb	-0.539029	-6.23237	-1.46339	0.167654	0.315653	-4.6195
Crct1	-0.539029	-6.23237	-1.46339	0.167654	0.315653	-4.6195
Sit1	-0.539029	-6.23237	-1.46339	0.167654	0.315653	-4.6195
Tnfsf15	-0.539029	-6.23237	-1.46339	0.167654	0.315653	-4.6195
Olfr1342	-0.539029	-6.23237	-1.46339	0.167654	0.315653	-4.6195
Ccl24	-0.539029	-6.23237	-1.46339	0.167654	0.315653	-4.6195
Pilrb1	-0.539029	-6.23237	-1.46339	0.167654	0.315653	-4.6195
Olfr13	-0.539029	-6.23237	-1.46339	0.167654	0.315653	-4.6195
Uroc1	-0.539029	-6.23237	-1.46339	0.167654	0.315653	-4.6195
Mug1	-0.539029	-6.23237	-1.46339	0.167654	0.315653	-4.6195
Clec4e	-0.539029	-6.23237	-1.46339	0.167654	0.315653	-4.6195
Klrc3	-0.539029	-6.23237	-1.46339	0.167654	0.315653	-4.6195
Tarm1	-0.539029	-6.23237	-1.46339	0.167654	0.315653	-4.6195
Klk10	-0.539029	-6.23237	-1.46339	0.167654	0.315653	-4.6195
Isx	-0.539029	-6.23237	-1.46339	0.167654	0.315653	-4.6195
Cmtm2b	-0.539029	-6.23237	-1.46339	0.167654	0.315653	-4.6195
Wfdc21	-0.539029	-6.23237	-1.46339	0.167654	0.315653	-4.6195
Olfr205	-0.539029	-6.23237	-1.46339	0.167654	0.315653	-4.6195
Krtap8-1	-0.539029	-6.23237	-1.46339	0.167654	0.315653	-4.6195
AV320801	-0.539029	-6.23237	-1.46339	0.167654	0.315653	-4.6195
Cldn34a	-0.539029	-6.23237	-1.46339	0.167654	0.315653	-4.6195
Ces4a	-0.539029	-6.03425	-1.18797	0.256576	0.429324	-4.90218
Fam205a2	-0.539029	-6.13331	-1.18585	0.257384	0.429928	-4.90419
Serpina6	-0.539029	-6.13331	-1.18585	0.257384	0.429928	-4.90419
Klrc2	-0.539029	-6.13331	-1.16716	0.264582	0.437664	-4.92176
Hsd17b6	-0.539029	-6.08725	-1.05879	0.309406	0.490884	-5.01935
Serpinb9c	-0.539029	-6.08725	-1.03724	0.318962	0.500621	-5.03785
Fcrl6	-0.539029	-6.08725	-1.03326	0.320749	0.502397	-5.04124
Klrg1	-0.539029	-6.08725	-1.03326	0.320749	0.502397	-5.04124
Lep	-0.539029	-5.98819	-0.918922	0.375251	0.557342	-5.13376
Vmn2r54	-0.539029	-5.79701	-0.849533	0.411305	0.593167	-5.18539
Olfr420	-0.539029	-6.0011	-0.832542	0.420476	0.60213	-5.19749
Prpmp5	-0.539029	-5.80298	-0.675964	0.511179	0.68686	-5.2987
Fancd2os	-0.539029	-5.85879	-0.909155	0.380189	0.562242	-5.14124
Il17c	-0.5387	-3.85312	-0.639381	0.533933	0.707787	-5.02777
Ldoc1	-0.538336	-3.20831	-0.627505	0.541441	0.714769	-5.06739
Fmo1	-0.538175	-1.60745	-0.550718	0.591378	0.758144	-5.55562
Slpi	-0.53781	-5.26259	-0.75264	0.465382	0.644469	-5.02856
Lox	-0.537742	-1.55884	-0.600558	0.558694	0.729783	-5.39187
Tmem114	-0.5376	-0.900063	-0.913779	0.377846	0.559826	-5.3457
Bub1	-0.537099	-3.02365	-0.414886	0.685145	0.83655	-5.15467
Smpdl3a	-0.537028	1.97338	-0.977063	0.346774	0.528381	-5.92301
Oc90	-0.537015	-4.3938	-0.560976	0.584571	0.752405	-5.09423
Ushbp1	-0.536828	0.521801	-1.3769	0.192317	0.350158	-5.1544
Trh	-0.536592	-5.40771	-0.690547	0.50227	0.679352	-5.06195
Tnk1	-0.536355	-3.79944	-0.582013	0.57074	0.739829	-5.09156
Slamf6	-0.536018	-5.39642	-0.713558	0.4884	0.666503	-5.14882
Ern2	-0.536018	-5.56855	-0.673214	0.51287	0.688398	-5.17139
Aurkc	-0.535517	-3.91657	-0.44403	0.664489	0.819676	-5.10609
Hsf3	-0.533979	-2.96975	-0.597384	0.560746	0.73144	-5.14979
Ccr2	-0.530919	-5.27549	-0.607804	0.554025	0.725968	-5.10236
Slc22a8	-0.530821	2.26629	-0.698407	0.497506	0.67516	-6.22425
Ifi27l2a	-0.530764	-1.71276	-0.975395	0.347568	0.52909	-5.16917
Mbd3l2	-0.530415	-4.12278	-0.535913	0.601274	0.767073	-5.08169
Ncaph	-0.530174	-1.41142	-1.35204	0.199936	0.358121	-4.81862
Abra	-0.529538	-4.20702	-0.551823	0.590643	0.757466	-5.09801
Slit3	-0.52938	0.480025	-0.31336	0.759092	0.890375	-5.94264
Cst7	-0.528351	-2.96323	-0.811716	0.431898	0.612828	-5.02947
Kcns3	-0.527976	0.0424817	-2.09923	0.0563696	0.306713	-4.06833
Hoxc5	-0.5275	-5.94213	-0.85087	0.410589	0.592456	-5.06321
Rab7b	-0.526343	0.767309	-2.02384	0.0645395	0.306713	-4.29417
Myl9	-0.526025	2.34496	-1.02295	0.325414	0.506986	-5.96791
Angpt4	-0.52536	0.0333913	-1.84987	0.0877188	0.306713	-4.47846
B3gnt9	-0.525213	1.52638	-2.30365	0.0388214	0.306713	-4.02572
Irf5	-0.524987	0.246561	-1.85117	0.0875206	0.306713	-4.47656
Vmn2r4	-0.524587	-5.59195	-0.530301	0.605047	0.77032	-5.1985
Hcar1	-0.524348	-4.91685	-0.552378	0.590274	0.757151	-5.18896
Col14a1	-0.523865	-0.881265	-1.6	0.134155	0.306713	-4.63992
Mael	-0.523845	-5.74401	-0.63059	0.539485	0.71287	-5.19393
Cyb5r2	-0.523562	-1.58412	-0.761156	0.460457	0.639707	-5.34365
Nkx1-1	-0.523534	-6.08725	-1.02565	0.324186	0.505872	-5.04767
Hormad1	-0.523534	-5.98819	-0.893314	0.388295	0.570184	-5.15322
Il22ra2	-0.523534	-5.79701	-0.842532	0.415068	0.596894	-5.1904
G6pc2	-0.523534	-5.94213	-0.818126	0.428361	0.60964	-5.20759
Prb1	-0.523534	-5.59889	-0.664759	0.518088	0.693022	-5.30521
Vmn2r77	-0.523534	-6.08725	-1.02699	0.323577	0.50525	-5.04654
Asgr2	-0.523534	-6.13331	-1.16722	0.264558	0.437664	-4.92171
Atp8b4	-0.523534	-5.88913	-0.752604	0.465403	0.644469	-5.25153
Ubl4b	-0.523534	-6.23237	-1.46883	0.166197	0.315443	-4.61352
Matn1	-0.523534	-6.23237	-1.46883	0.166197	0.315443	-4.61352
Ugt2b5	-0.523534	-6.23237	-1.46883	0.166197	0.315443	-4.61352
Klra3	-0.523534	-6.23237	-1.46883	0.166197	0.315443	-4.61352
Vmn2r52	-0.523534	-6.23237	-1.46883	0.166197	0.315443	-4.61352
Mrgprb5	-0.523534	-6.23237	-1.46883	0.166197	0.315443	-4.61352
Olfr635	-0.523534	-6.23237	-1.46883	0.166197	0.315443	-4.61352
Nkx1-2	-0.523534	-6.23237	-1.46883	0.166197	0.315443	-4.61352
Clrn3	-0.523534	-6.23237	-1.46883	0.166197	0.315443	-4.61352
Clec3a	-0.523534	-6.23237	-1.46883	0.166197	0.315443	-4.61352
Mmp27	-0.523534	-6.23237	-1.46883	0.166197	0.315443	-4.61352
Fbxw18	-0.523534	-6.23237	-1.46883	0.166197	0.315443	-4.61352
Tcf21	-0.523534	-6.23237	-1.46883	0.166197	0.315443	-4.61352
Elane	-0.523534	-6.23237	-1.46883	0.166197	0.315443	-4.61352
Olfr23	-0.523534	-6.23237	-1.46883	0.166197	0.315443	-4.61352
Olfr1508	-0.523534	-6.23237	-1.46883	0.166197	0.315443	-4.61352
Cma1	-0.523534	-6.23237	-1.46883	0.166197	0.315443	-4.61352
Krt82	-0.523534	-6.23237	-1.46883	0.166197	0.315443	-4.61352
Vmn2r100	-0.523534	-6.23237	-1.46883	0.166197	0.315443	-4.61352
Prdm6	-0.523534	-6.23237	-1.46883	0.166197	0.315443	-4.61352
Prame	-0.523534	-6.23237	-1.46883	0.166197	0.315443	-4.61352
Hcrt	-0.523534	-6.13331	-1.1766	0.260925	0.433713	-4.91291
Cnbd1	-0.523534	-6.08725	-1.04593	0.315085	0.496908	-5.03043
Cd209f	-0.523534	-6.08725	-1.01331	0.329819	0.51154	-5.05803
Vmn2r114	-0.523534	-6.08725	-1.00627	0.333065	0.514709	-5.06389
Enpep	-0.523462	1.0025	-3.54894	0.0036829	0.306713	-1.73276
Ltbp1	-0.52331	3.45166	-0.854931	0.40842	0.590461	-6.35501
Ms4a6c	-0.523166	-2.05198	-0.87043	0.400211	0.582508	-5.13249
Dll4	-0.522773	0.274932	-2.12745	0.0535673	0.306713	-4.06501
Lhfpl1	-0.522543	-4.37961	-0.455134	0.656692	0.814254	-5.10021
Tusc1	-0.522233	0.694269	-1.24389	0.235997	0.406885	-5.38492
Dock2	-0.521825	-0.301844	-1.56198	0.142844	0.306713	-4.73391
Cyp8b1	-0.521711	-5.69795	-0.63791	0.534859	0.70883	-5.19016
Hsd17b11	-0.521425	3.5801	-1.7713	0.100475	0.306713	-5.27177
Fbxl15	-0.520861	2.4541	-1.99616	0.0678039	0.306713	-4.72398
Aldh2	-0.520106	5.22982	-1.61377	0.131124	0.306713	-5.82417
Cnpy1	-0.519881	-3.96473	-0.438767	0.668198	0.822769	-5.10521
Eda	-0.518782	0.359555	-2.24541	0.0432089	0.306713	-3.92067
Cdh19	-0.518036	0.50446	-1.20217	0.251223	0.424583	-5.35306
Ly9	-0.517531	-3.42138	-0.391347	0.702024	0.84928	-5.13961
Gpr141	-0.51748	-4.89216	-0.502096	0.624187	0.78685	-5.10189
Fabp6	-0.51728	-5.17231	-0.771496	0.454521	0.634093	-5.15305
Fhdc1	-0.51672	2.97299	-1.35988	0.197509	0.355663	-5.70777
Lpar3	-0.516309	-1.84658	-1.20052	0.25184	0.425277	-4.93548
Dmrtc1a	-0.516025	-0.699044	-1.11503	0.285482	0.46323	-5.18972
Susd5	-0.514731	-1.51495	-1.17179	0.262785	0.43558	-4.96069
Pdyn	-0.514671	3.92305	-1.86524	0.0854015	0.306713	-5.1824
Sp110	-0.514629	-2.14215	-0.869795	0.400545	0.582763	-5.1499
Tmem176b	-0.513383	4.11201	-1.42131	0.179303	0.331731	-5.87421
Irx2	-0.513279	1.3633	-2.73228	0.0174045	0.306713	-3.23935
Ednrb	-0.513093	3.24227	-1.32813	0.207498	0.368178	-5.81092
Scrg1	-0.512298	-3.52981	-0.591912	0.564293	0.734386	-5.2537
Fap	-0.511171	0.353382	-0.499009	0.6263	0.788505	-5.90458
Umodl1	-0.509913	0.627483	-1.91255	0.0786114	0.306713	-4.45117
Fam47e	-0.508632	-3.25969	-0.678509	0.509618	0.685624	-5.07557
Pdcl2	-0.508574	-3.50603	-0.502106	0.624181	0.78685	-5.08411
Il6ra	-0.508563	-0.334747	-1.48206	0.162694	0.311188	-4.85317
Matn4	-0.508301	-3.7938	-0.668784	0.5156	0.6909	-5.06104
Tymp	-0.506865	-0.672193	-1.38737	0.189181	0.345801	-4.8777
Susd1	-0.506367	-0.279885	-0.950654	0.359512	0.540615	-5.42222
Adra1d	-0.50632	1.40585	-1.71093	0.111378	0.306713	-4.9025
Kcnk6	-0.505042	-1.05026	-1.37431	0.193099	0.351253	-4.8652
Arl11	-0.502253	-1.66967	-1.09618	0.293342	0.472801	-5.04784
Hspb7	-0.501888	-4.5267	-0.444102	0.664438	0.819676	-5.16769
Zic4	-0.500856	0.59644	-0.470573	0.64592	0.805075	-5.9318
Atp6v1e2	-0.500608	-4.41163	-0.499986	0.625631	0.787915	-5.08237
E2f7	-0.500577	-2.08824	-0.679946	0.508737	0.684862	-5.23396
Zbtb7c	-0.500141	0.857512	-2.41433	0.0316266	0.306713	-3.67245
Lrrc17	-0.500067	-5.26855	-0.489308	0.632961	0.793898	-5.15364
Pvalb	-0.499603	3.60699	-2.80747	0.0150926	0.306713	-3.52649
BC049762	-0.499405	-3.61211	-0.503566	0.623183	0.786086	-5.11473
Lypd2	-0.498826	-2.9347	-0.257219	0.801128	0.92044	-5.15031
Sh2d7	-0.498518	-3.482	-0.733043	0.476838	0.65552	-4.98358
Eci3	-0.497801	-2.4935	-0.880552	0.39491	0.577059	-5.01837
Gys2	-0.497444	-4.67064	-0.534408	0.602284	0.767918	-5.16809
Nr5a2	-0.496893	-3.94201	-0.371832	0.716145	0.859427	-5.16563
Flt4	-0.496197	2.6142	-4.19081	0.0011094	0.23927	-0.785597
Chst11	-0.495585	3.89535	-2.48705	0.0276151	0.306713	-4.14952
Lcn2	-0.495576	1.57123	-2.25308	0.0426051	0.306713	-4.06742
Xlr3a	-0.494822	0.0467602	-0.635555	0.536345	0.710169	-5.65738
Slc23a3	-0.493932	-2.68538	-0.758482	0.462	0.641125	-5.12873
Tlr7	-0.493486	-1.15287	-1.19506	0.253892	0.426706	-5.05275
Rac2	-0.493407	-2.33555	-0.659489	0.521356	0.69591	-5.33768
Opn1sw	-0.493227	8.44244	-2.22841	0.0445754	0.306713	-5.4643
Cdk15	-0.493115	0.20128	-2.052	0.0613672	0.306713	-4.14033
Ccnd2	-0.492585	3.31491	-0.382516	0.7084	0.854031	-6.61544
Gsta1	-0.492572	-3.85993	-0.336484	0.741998	0.878261	-5.17315
Plau	-0.492047	-1.60733	-0.744873	0.469902	0.648866	-5.33547
Nkain1	-0.491457	1.71153	-2.71295	0.0180529	0.306713	-3.33604
Tsku	-0.491243	2.08389	-1.6006	0.134022	0.306713	-5.2206
Myoz2	-0.490641	-4.80803	-0.5119	0.617501	0.781239	-5.07956
Ada	-0.490483	-0.725718	-1.68424	0.116522	0.306713	-4.55057
Tbx10	-0.490424	-5.54589	-0.632054	0.538558	0.711952	-5.08898
Troap	-0.489677	-2.43858	-0.542224	0.597045	0.763475	-5.20134
Fbln7	-0.488764	1.00252	-0.699066	0.497108	0.6748	-5.93239
Acta1	-0.488057	0.506517	-0.845654	0.413387	0.595283	-5.73887
Muc15	-0.486045	-2.27258	-0.811858	0.431819	0.612748	-5.1095
Mmrn2	-0.485994	1.32122	-2.10729	0.0555558	0.306713	-4.27692
A2m	-0.485505	3.73465	-0.641695	0.532477	0.706501	-6.58465
Ptprc	-0.485041	-0.218471	-1.66914	0.119526	0.306713	-4.62937
Mdfic	-0.483612	2.76233	-0.628595	0.540749	0.714029	-6.38921
Ngf	-0.48353	-0.467631	-1.46715	0.166646	0.315653	-4.8593
Kcnk12	-0.483527	0.576352	-1.23277	0.239982	0.411865	-5.3517
Tnfaip8l2	-0.483404	-1.23482	-0.79509	0.44116	0.621356	-5.33129
Krt17	-0.483379	-5.67076	-0.454255	0.657307	0.814798	-5.32172
Tcam1	-0.483359	-2.33533	-0.866858	0.402093	0.584277	-5.19222
Arap3	-0.483339	1.22047	-2.18917	0.0478867	0.306713	-4.1313
Pla2g2f	-0.482401	1.16279	-2.13586	0.0527575	0.306713	-4.20742
Kncn	-0.48237	-3.14138	-0.933487	0.367968	0.549524	-4.92301
Krtdap	-0.48201	-4.60061	-0.471045	0.645592	0.804855	-5.09466
Ube2cbp	-0.481909	1.44075	-3.45282	0.00441913	0.306713	-1.96599
Mgll	-0.481772	6.5879	-1.87633	0.0837627	0.306713	-5.68473
Apln	-0.481215	0.919332	-1.40603	0.183696	0.338269	-5.27169
Cysltr1	-0.48105	-2.60735	-0.527561	0.606893	0.77195	-5.23329
Oas1e	-0.479717	-1.43051	-1.68234	0.116897	0.306713	-4.43665
Prss34	-0.478721	-5.29527	-0.425359	0.67769	0.830478	-5.17012
Myocd	-0.478482	-0.886236	-1.17586	0.261212	0.433794	-5.10026
Nqo1	-0.478399	1.97646	-1.02026	0.326637	0.508403	-5.90296
Slc9a2	-0.478268	-3.29397	-0.531156	0.604471	0.769907	-5.1647
Wnt16	-0.478156	0.397856	-1.01142	0.33069	0.51247	-5.5821
Apoa1	-0.478067	-3.30345	-0.545067	0.595146	0.761701	-5.13925
Prelp	-0.477888	5.20468	-2.02851	0.0640032	0.306713	-5.16204
Rassf2	-0.47764	1.99922	-1.82054	0.0922993	0.306713	-4.83861
Stbd1	-0.477422	1.71831	-2.03134	0.0636794	0.306713	-4.5036
Prss41	-0.476722	-2.85684	-0.727507	0.480106	0.658717	-5.17525
Pde5a	-0.475941	3.6786	-1.07665	0.301654	0.482453	-6.18336
Elf3	-0.475885	-1.91807	-0.331105	0.745962	0.881491	-5.4016
Zic3	-0.475776	1.33533	-1.72406	0.108922	0.306713	-4.86385
Vmo1	-0.473752	-2.54298	-0.511447	0.617809	0.781486	-5.2264
Tbx20	-0.473518	2.15141	-1.38187	0.190823	0.348087	-5.50831
Zfp972	-0.47189	-1.4686	-0.989435	0.340918	0.52266	-5.12041
C5ar2	-0.471781	-3.90967	-0.389634	0.703259	0.850125	-5.15213
Fcgrt	-0.471748	2.57012	-1.28181	0.222805	0.389197	-5.73697
Chac1	-0.470875	1.677	-2.47516	0.0282357	0.306713	-3.75016
Shisa3	-0.470535	-2.34881	-0.802306	0.437125	0.617575	-5.16607
Pcsk1n	-0.470143	5.69524	-1.22896	0.241362	0.413488	-6.42986
Gda	-0.469393	-0.634395	-1.04004	0.317709	0.499463	-5.26075
Jund	-0.469141	3.99961	-1.3552	0.198954	0.356947	-5.95229
Adgb	-0.468208	-1.94104	-0.670011	0.514843	0.690203	-5.36678
Eng	-0.467154	2.5592	-1.65488	0.122423	0.306713	-5.20735
Boc	-0.46692	2.87194	-1.8039	0.0949924	0.306713	-5.09395
Hsd11b1	-0.46654	-0.354876	-1.04569	0.315188	0.496987	-5.32877
Trabd2b	-0.466161	0.510293	-0.507445	0.620535	0.783893	-5.89742
Pon3	-0.466094	0.83592	-0.463805	0.650632	0.809194	-6.00729
Igbp1b	-0.465868	-4.67419	-0.429625	0.674664	0.828148	-5.1076
Pxt1	-0.465502	-4.1064	-0.447618	0.661964	0.81782	-5.10078
Prss57	-0.463178	-2.31464	-1.2241	0.243127	0.415455	-4.80791
Ednra	-0.462907	0.288936	-0.870288	0.400285	0.58257	-5.60541
Shisa2	-0.462904	4.1298	-2.62326	0.0213841	0.306713	-3.93825
Pdlim4	-0.462823	2.44478	-1.84903	0.0878459	0.306713	-4.93445
Dhrs1	-0.461743	4.8207	-1.99592	0.0678334	0.306713	-5.15459
Acaa1b	-0.461601	-2.09296	-1.19268	0.25479	0.427617	-4.88854
Ppp1r26	-0.460378	5.64922	-2.82486	0.0146026	0.306713	-3.9177
Reep6	-0.4597	9.68261	-4.30946	0.000892498	0.231071	-1.80546
Maob	-0.459653	2.0669	-2.74725	0.0169179	0.306713	-3.34272
Ccdc142	-0.45897	-3.80914	-0.755118	0.463945	0.6431	-4.96891
Plek2	-0.458751	-2.8822	-0.667385	0.516464	0.69157	-5.16616
Usp46os1	-0.458415	-5.51555	-0.535126	0.601802	0.767481	-5.13649
Adgra3	-0.457951	3.67555	-1.31584	0.211473	0.373645	-5.91811
Rag1	-0.457876	-1.1604	-1.10378	0.290154	0.46891	-5.14345
Ptgs1	-0.457743	0.0547137	-1.30945	0.213565	0.376546	-5.13471
Bst1	-0.456593	4.01554	-1.78953	0.0973758	0.306713	-5.29966
Dok1	-0.456553	-0.790425	-0.988236	0.341482	0.523207	-5.3054
Tgm2	-0.455972	2.26717	-1.88406	0.0826387	0.306713	-4.81024
Plin1	-0.455669	-2.1218	-0.786466	0.446015	0.626133	-5.15041
Slc16a2	-0.455506	3.96163	-1.82154	0.0921393	0.306713	-5.25746
Havcr2	-0.454472	-1.18194	-1.32693	0.207884	0.368649	-4.90922
Sostdc1	-0.454331	1.38783	-0.880036	0.395179	0.577361	-5.88973
Galnt5	-0.454062	-4.24124	-0.36721	0.719506	0.861811	-5.13818
Trim61	-0.4531	-1.50847	-0.642503	0.531969	0.70598	-5.36071
Dsc3	-0.452939	-5.01307	-0.357233	0.72678	0.866895	-5.31269
Fam83f	-0.452751	0.313193	-2.58782	0.0228597	0.306713	-3.31512
Tmem204	-0.452666	1.55196	-2.73039	0.0174667	0.306713	-3.27438
Zbtb16	-0.452421	2.70662	-1.50413	0.156992	0.306713	-5.53097
Cd180	-0.451701	-1.01384	-1.2229	0.243564	0.416099	-4.9529
Rcn3	-0.45169	1.4213	-1.19483	0.253979	0.426826	-5.59262
Serpinb9	-0.451321	2.65413	-1.47949	0.163371	0.312163	-5.50721
Zfp433	-0.448978	1.14984	-1.5585	0.143663	0.306713	-5.05439
Prss51	-0.448892	-5.17231	-0.555702	0.588066	0.755424	-5.19661
Mab21l3	-0.448519	-1.357	-1.7167	0.110292	0.306713	-4.40758
Ugt3a2	-0.448158	-3.32887	-0.479622	0.639646	0.799674	-5.09148
Relb	-0.448098	0.898296	-1.88898	0.0819299	0.306713	-4.52251
Mansc1	-0.448048	0.859675	-1.38273	0.190567	0.347804	-5.21273
Noxo1	-0.447744	-0.689341	-0.931109	0.369151	0.550788	-5.32384
P2rx7	-0.446539	-0.715986	-0.788157	0.44506	0.625206	-5.44539
Slc5a1	-0.446494	-0.452019	-0.948977	0.360333	0.541553	-5.39043
Slc43a1	-0.446396	-2.66623	-0.5009	0.625005	0.787396	-5.26925
Iqgap2	-0.445947	3.9969	-0.737673	0.474116	0.6529	-6.55836
CK137956	-0.445772	-4.18824	-0.441391	0.666348	0.821046	-5.11111
Rho	-0.445749	14.993	-3.26221	0.0063499	0.306713	-5.18975
Lrrc46	-0.445622	2.23524	-3.08037	0.0089795	0.306713	-2.75019
Lmo1	-0.445174	4.13056	-4.63651	0.000494155	0.220193	-0.207557
Igf2	-0.444841	0.609345	-1.84121	0.089049	0.306713	-4.55659
Xlr3c	-0.444598	-4.58054	-0.418804	0.682351	0.834138	-5.12439
Pik3r6	-0.443883	-1.67592	-1.30946	0.213561	0.376546	-4.83424
Fbxo40	-0.443293	-1.05834	-1.16755	0.264429	0.437503	-5.11538
Mat1a	-0.442155	-3.19869	-0.607097	0.55448	0.726292	-5.10931
Hrh1	-0.441639	-0.624501	-1.54642	0.146538	0.306713	-4.70777
Pllp	-0.441506	0.165621	-2.026	0.0642909	0.306713	-4.16063
Pm20d1	-0.441372	0.940111	-0.914219	0.377623	0.559588	-5.74518
Ism1	-0.440869	0.292768	-1.58853	0.136728	0.306713	-4.83006
Esrrb	-0.440688	8.99991	-2.4818	0.0278874	0.306713	-5.12193
Dnaaf3	-0.440304	-1.25512	-0.893449	0.388225	0.570143	-5.30164
Tmem221	-0.440214	-1.32715	-0.857385	0.407113	0.589121	-5.35157
Fam107a	-0.439923	4.71717	-1.687	0.115981	0.306713	-5.6568
Krt78	-0.43987	-4.32822	-0.314923	0.757932	0.889695	-5.15205
Psmb8	-0.439846	0.569949	-2.60695	0.0220511	0.306713	-3.32399
Trim7	-0.439232	0.133832	-1.51706	0.15373	0.306713	-4.9018
Lrrc71	-0.439086	-1.38093	-0.762748	0.45954	0.638713	-5.28812
Atp13a4	-0.439033	-2.59829	-0.501113	0.62486	0.787285	-5.35453
Layn	-0.438345	-0.828646	-0.743683	0.470597	0.649503	-5.44949
Spink8	-0.438035	-2.07477	-0.975465	0.347535	0.52909	-5.05086
Anxa8	-0.437978	-3.48416	-0.260982	0.798288	0.918496	-5.14572
Hhat	-0.437478	0.114766	-2.03228	0.0635733	0.306713	-4.15519
Rtkn2	-0.437339	0.503888	-1.23004	0.240969	0.413032	-5.27832
Riox1	-0.437048	2.72355	-4.02929	0.0014953	0.25734	-1.09876
Ncf4	-0.436965	-3.52686	-0.362934	0.72262	0.864005	-5.14737
Pon1	-0.436721	1.60559	-0.390807	0.702413	0.849558	-6.24729
Bmp4	-0.436691	1.37506	-0.547107	0.593784	0.760328	-6.07808
Csf2rb2	-0.436595	-2.53267	-0.73276	0.477005	0.655652	-5.20428
Ephx1	-0.436195	3.40711	-0.89587	0.386979	0.568919	-6.31609
Nt5c1a	-0.43592	-1.35426	-1.58947	0.136515	0.306713	-4.52189
Slc35g3	-0.435647	-0.0784955	-0.972816	0.3488	0.530284	-5.42132
Pacrg	-0.43507	3.67653	-5.2002	0.000184174	0.203376	0.852145
Bambi	-0.434515	2.42376	-1.43481	0.175494	0.326112	-5.50663
Fank1	-0.434461	0.285663	-1.79097	0.0971353	0.306713	-4.56183
Hspb9	-0.434007	-3.14565	-0.343888	0.736554	0.873998	-5.14892
Id3	-0.432944	3.77513	-0.899475	0.385129	0.567164	-6.41048
P2ry6	-0.430511	-1.8156	-0.820472	0.427071	0.60841	-5.16521
Hebp1	-0.429894	0.801847	-1.30181	0.216089	0.380038	-5.30625
Gpr68	-0.429838	1.38955	-2.05958	0.0605379	0.306713	-4.36624
Calcb	-0.429082	-3.72255	-0.325331	0.750225	0.884579	-5.1658
Kbtbd12	-0.428514	-1.88651	-0.743421	0.47075	0.649666	-5.24837
Vax2	-0.428187	4.38524	-1.79904	0.0957924	0.306713	-5.38981
Sfrp5	-0.428086	-0.670028	-0.588053	0.566802	0.736419	-5.60622
C3	-0.428037	1.05923	-0.959352	0.355281	0.536414	-5.7308
Itgb2	-0.427511	-0.410429	-1.46134	0.168207	0.316144	-4.88269
Tm4sf1	-0.427189	1.86761	-1.14225	0.274418	0.449705	-5.7287
Ly86	-0.426898	0.371064	-1.70573	0.112364	0.306713	-4.68381
Ndufaf8	-0.426536	2.77045	-2.19526	0.0473578	0.306713	-4.44637
Klhl40	-0.425945	-1.79567	-0.876491	0.397031	0.579208	-5.18709
Hes5	-0.425576	1.55773	-1.90854	0.0791668	0.306713	-4.70663
Zfp429	-0.425201	1.02498	-2.45941	0.0290782	0.306713	-3.63752
Mc1r	-0.425136	1.44245	-1.89167	0.0815449	0.306713	-4.63656
Cnih3	-0.42505	2.2531	-3.0476	0.00955796	0.306713	-2.84067
Impg1	-0.424196	8.90468	-3.44172	0.00451324	0.306713	-3.29354
Itih5	-0.423739	1.85283	-2.52426	0.0257569	0.306713	-3.6788
Fzd8	-0.423588	2.40082	-1.2123	0.247457	0.420668	-5.80129
Sost	-0.423079	-3.73183	-0.38939	0.703435	0.850179	-5.13781
Abcc4	-0.422542	2.34648	-1.02097	0.326313	0.508	-5.97196
Chchd2-ps	-0.422057	-2.37656	-1.06517	0.306621	0.488022	-4.91137
Cldn5	-0.421959	2.92814	-2.07591	0.0587884	0.306713	-4.67557
Arhgap22	-0.421139	-0.627179	-1.10427	0.28995	0.468626	-5.22203
Grp	-0.420897	-1.11668	-1.10088	0.291368	0.470334	-5.17172
Olfr287	-0.420893	-5.77198	-0.491604	0.631382	0.79286	-5.31472
Smtnl1	-0.420417	-5.83179	-0.461257	0.65241	0.810693	-5.28632
Ifnk	-0.420162	-5.47643	-0.567246	0.580431	0.748996	-5.21275
Dctpp1	-0.41987	2.66407	-2.43282	0.0305566	0.306713	-3.99602
Rbp3	-0.419216	12.257	-3.25558	0.00643058	0.306713	-4.40824
Inpp5d	-0.419032	1.33751	-1.89232	0.0814522	0.306713	-4.61652
Orm1	-0.418547	-2.16385	-0.782351	0.448343	0.628377	-5.19006
Mb	-0.418168	-1.264	-0.808696	0.433571	0.614334	-5.34511
Loxl1	-0.418014	2.80868	-0.633327	0.537753	0.711364	-6.40331
Lrrc6	-0.417804	-0.552611	-1.30725	0.214288	0.377557	-5.05214
Sp6	-0.417779	-2.85135	-0.611147	0.551879	0.724053	-5.23663
Hhatl	-0.417406	1.10165	-1.82726	0.0912304	0.306713	-4.66137
Spock1	-0.416923	5.86914	-1.92832	0.0764593	0.306713	-5.45452
Treml2	-0.416767	-3.06262	-0.536866	0.600635	0.766611	-5.1526
Cstad	-0.416555	-0.879193	-1.06638	0.306093	0.487477	-5.19756
Mocs3	-0.416271	2.59603	-2.60451	0.0221528	0.306713	-3.70121
Spc24	-0.415447	-1.25524	-1.02789	0.323173	0.504822	-5.18001
Nudt1	-0.414965	2.26008	-3.61603	0.00324397	0.306713	-1.78539
Ccdc172	-0.414711	-3.05756	-0.468075	0.647658	0.806608	-5.16333
Hes1	-0.414689	3.67108	-3.19732	0.00718548	0.306713	-2.83072
Plpp2	-0.414497	5.50442	-2.88835	0.012943	0.306713	-3.69036
Strc	-0.414236	0.129342	-0.828073	0.42291	0.604456	-5.59949
Tmem121	-0.414234	1.14538	-1.90867	0.0791492	0.306713	-4.58149
Fam166b	-0.414136	-1.74369	-0.858964	0.406273	0.588278	-5.1802
Irgm2	-0.413647	1.85803	-1.89905	0.080496	0.306713	-4.71021
Rhov	-0.413518	0.489351	-2.76228	0.0164432	0.306713	-3.05732
Scn4b	-0.413097	3.68361	-4.05761	0.00141879	0.256024	-1.19616
Aqp8	-0.412627	-5.36923	-0.370399	0.717186	0.860097	-5.31799
Cdt1	-0.412131	1.28237	-2.24291	0.0434067	0.306713	-4.07709
Fxyd2	-0.412098	-1.85953	-0.850051	0.411028	0.59291	-5.21792
Lars2	-0.411935	9.22909	-1.06858	0.305137	0.486449	-7.31296
Gnat1	-0.411895	13.4958	-2.6745	0.0194138	0.306713	-5.84237
Ier5l	-0.411623	1.60218	-1.38034	0.191283	0.348742	-5.40717
Cmbl	-0.410949	1.18852	-1.53365	0.149629	0.306713	-5.10308
Cd34	-0.410801	2.51933	-2.69735	0.0185932	0.306713	-3.50348
Tie1	-0.410763	1.95809	-1.71232	0.111114	0.306713	-5.04055
Nrp1	-0.410739	3.41053	-2.70529	0.0183165	0.306713	-3.66753
Oxld1	-0.410652	2.06778	-3.40584	0.00483155	0.306713	-2.15999
Upb1	-0.410345	0.370138	-2.20748	0.0463137	0.306713	-3.91938
Mcm3	-0.41026	1.18832	-1.15839	0.268012	0.441618	-5.55426
Vegfd	-0.409368	-1.80028	-0.582268	0.570574	0.739718	-5.40394
AU021092	-0.408948	0.152469	-1.83695	0.0897102	0.306713	-4.48412
C1qc	-0.408838	1.90816	-1.9883	0.0687591	0.306713	-4.582
Tnfaip8l1	-0.408541	0.318615	-1.50045	0.157931	0.306713	-4.96511
Tuba1c	-0.408527	0.0587528	-0.607676	0.554108	0.726011	-5.73474
Plscr2	-0.408312	0.499102	-0.900056	0.384831	0.566862	-5.66169
Csrnp1	-0.408004	1.44552	-1.58801	0.136846	0.306713	-5.09609
Fabp7	-0.40748	0.41832	-2.365	0.0346598	0.306713	-3.73144
Cited1	-0.40733	1.1709	-2.09332	0.0569733	0.306713	-4.3065
Syt17	-0.407325	0.710434	-0.771294	0.454637	0.634191	-5.80041
Gal3st1	-0.407154	-1.34823	-1.10145	0.291127	0.470028	-5.08391
Fibin	-0.406888	-0.815336	-0.759964	0.461144	0.6404	-5.47393
Ninj2	-0.406485	-0.868199	-1.83026	0.0907581	0.306713	-4.31144
Ifitm10	-0.406138	1.46514	-2.35536	0.0352845	0.306713	-3.89462
Cd79b	-0.406072	-4.20849	-0.467489	0.648066	0.806947	-5.17194
Pln	-0.405687	-4.13201	-0.376676	0.71263	0.856978	-5.12879
Gstm2	-0.405485	0.537343	-0.192084	0.850712	0.952746	-5.98665
Hist1h1b	-0.405433	-3.03085	-0.553894	0.589266	0.756491	-5.12747
Fscn2	-0.404879	7.03485	-2.28814	0.0399466	0.306713	-5.06704
Gpc3	-0.404567	2.86465	-1.12159	0.282787	0.460006	-5.98182
Arsj	-0.404072	-1.56587	-1.00741	0.332537	0.514223	-5.14925
Scube1	-0.403954	0.566804	-1.30813	0.214	0.37717	-5.27092
Mcrip2	-0.403405	1.46156	-2.01402	0.0656804	0.306713	-4.45865
Efhb	-0.402571	-4.56398	-0.522594	0.610248	0.775172	-5.17841
Gng11	-0.402025	3.26266	-2.68138	0.0191632	0.306713	-3.70478
Il31ra	-0.401899	-1.55826	-0.657448	0.522624	0.697069	-5.35631
Inhbb	-0.401632	2.24159	-1.42304	0.178811	0.331066	-5.46854
Spata5l1	-0.401538	2.19852	-1.32117	0.209743	0.371277	-5.61474
Il1f9	-0.401483	-5.74563	-0.403774	0.693092	0.842507	-5.30714
Slc20a2	-0.40099	5.43392	-1.781	0.0988145	0.306713	-5.62089
Prss52	-0.400908	-4.11458	-0.352657	0.730127	0.869052	-5.12617
Ankrd9	-0.400682	1.80375	-2.01964	0.0650246	0.306713	-4.51711
Slc6a6	-0.400606	11.0401	-5.46085	0.000118401	0.175403	-0.0145441
Gnb1	-0.400361	12.437	-3.82781	0.00217753	0.281996	-3.36363
Ctf1	-0.400198	1.37844	-1.20291	0.250947	0.424289	-5.57414
Pear1	-0.399424	0.676859	-0.588014	0.566827	0.736434	-5.962
Ucma	-0.398919	-0.0204059	-1.23574	0.238915	0.410621	-5.17193
Polr2d	-0.398658	4.2192	-4.11608	0.00127327	0.251075	-1.18687
Adgrf5	-0.397682	3.80676	-2.89521	0.0127755	0.306713	-3.38148
Nkx6-1	-0.397043	-5.65786	-0.405031	0.69219	0.841786	-5.23309
Them7	-0.397037	-2.9682	-1.08871	0.296502	0.476698	-4.88868
Aplnr	-0.396915	-5.34343	-0.404129	0.692837	0.842368	-5.19199
Cnga4	-0.396843	-0.754304	-0.826228	0.423918	0.605269	-5.42535
Tns4	-0.396617	-3.42566	-0.277618	0.785771	0.909763	-5.17558
Cldn1	-0.39653	2.20147	-0.387573	0.704746	0.851373	-6.37801
Pus3	-0.395991	-4.51306	-0.441993	0.665923	0.820705	-5.12431
Gtse1	-0.395866	-1.40175	-0.70235	0.495126	0.672805	-5.37879
Axl	-0.395503	4.00724	-2.42838	0.0308099	0.306713	-4.28114
Id1	-0.395229	2.73726	-1.13155	0.278726	0.455	-5.96743
Nme5	-0.395111	2.56439	-3.12338	0.00827279	0.306713	-2.74409
Myadm	-0.395092	3.34068	-1.90997	0.0789683	0.306713	-5.01163
Pkdrej	-0.394869	-1.36073	-0.828234	0.422822	0.604363	-5.36742
Il17rc	-0.393346	2.01234	-1.16424	0.265719	0.438862	-5.75514
Cd82	-0.393225	3.46828	-0.928942	0.37023	0.551847	-6.30737
Pgf	-0.392858	-0.317179	-0.610326	0.552406	0.724519	-5.71196
Carns1	-0.392832	0.837544	-1.72781	0.108229	0.306713	-4.76568
Timm10	-0.392651	2.83847	-5.53113	0.000105274	0.175403	1.50637
Slc26a7	-0.392474	2.34011	-0.432962	0.6723	0.82617	-6.37523
Pou3f1	-0.392446	0.390547	-1.08298	0.298942	0.479323	-5.41981
Sned1	-0.392308	5.28726	-0.505754	0.621688	0.785062	-6.98099
Chrm5	-0.391853	-1.48336	-0.717083	0.486296	0.6646	-5.33466
Pdc	-0.391739	11.3051	-2.85678	0.0137435	0.306713	-4.95374
Fam187b	-0.39163	-1.38666	-0.982572	0.344157	0.525622	-5.22658
E230025N22Rik	-0.391557	-1.35699	-0.902185	0.383742	0.56577	-5.28069
Uap1l1	-0.390467	2.26464	-1.29215	0.219311	0.384566	-5.67599
Grhl3	-0.390408	0.0445368	-1.7221	0.109284	0.306713	-4.60115
Bmp7	-0.390154	4.03112	-0.89079	0.389597	0.571374	-6.44837
S1pr5	-0.390124	-0.252464	-1.29534	0.218243	0.383046	-5.07707
Wnt9b	-0.388915	0.8351	-2.10956	0.0553285	0.306713	-4.16859
Dusp23	-0.388687	1.79461	-2.80898	0.0150494	0.306713	-3.17492
Drd4	-0.388605	6.86289	-2.04704	0.0619155	0.306713	-5.47939
Gdnf	-0.388508	-1.58956	-0.563421	0.582955	0.751182	-5.44589
Cldn23	-0.38723	2.81359	-2.64581	0.020494	0.306713	-3.65152
Adgrg1	-0.387168	3.28983	-3.174	0.00751196	0.306713	-2.7733
Ociad2	-0.386376	3.80972	-0.829907	0.42191	0.603495	-6.46332
Adap2	-0.386175	-1.0769	-1.09832	0.29244	0.471609	-5.12723
Ptgr1	-0.386146	-0.207372	-0.75952	0.461401	0.640652	-5.59852
Rflnb	-0.385946	2.3068	-2.31974	0.0376864	0.306713	-4.13022
Slc35f2	-0.385504	0.961436	-1.94971	0.0736265	0.306713	-4.46777
Sstr4	-0.38527	-1.47437	-0.983858	0.343549	0.525032	-5.1936
Hpdl	-0.385138	1.79738	-1.96039	0.0722485	0.306713	-4.62833
Acta2	-0.38493	2.11023	-0.28347	0.781383	0.906488	-6.40492
Tmem182	-0.384613	-5.28428	-0.336244	0.742175	0.87837	-5.25359
Ctxn2	-0.384538	-1.08108	-1.30441	0.215228	0.378753	-4.99409
Samd3	-0.383848	-5.25565	-0.449164	0.660879	0.817023	-5.17845
C1qb	-0.383808	2.18131	-1.38547	0.189748	0.346642	-5.50798
Gli1	-0.383731	-2.87047	-0.2554	0.802501	0.921405	-5.2751
Nr1h3	-0.383177	1.50241	-2.54031	0.0249934	0.306713	-3.60506
Il13ra1	-0.382689	-0.269622	-1.03468	0.320108	0.501803	-5.34827
Ddr2	-0.382671	3.2548	-0.429645	0.67465	0.828148	-6.6004
Cyp1b1	-0.382306	3.5647	-1.14867	0.271855	0.446488	-6.08795
Gsc2	-0.382247	1.27446	-2.24851	0.0429633	0.306713	-4.06685
Col9a2	-0.382062	3.73553	-1.08309	0.298895	0.479291	-6.22391
Aurkb	-0.381741	-4.45479	-0.289613	0.776784	0.903488	-5.14135
Atoh7	-0.381317	-1.71768	-0.765538	0.457936	0.63732	-5.35709
Msx1	-0.381184	-0.89177	-0.2046	0.841125	0.94654	-5.63246
Rtn4r	-0.381003	1.80469	-2.33933	0.0363468	0.306713	-3.9847
Cks2	-0.380972	0.472926	-1.43179	0.176339	0.327367	-5.07258
Glyatl3	-0.380562	-3.81931	-0.342926	0.737261	0.874447	-5.1256
Il13	-0.380429	-5.64495	-0.457893	0.654761	0.812846	-5.21014
Ppp2r2b	-0.379857	7.61052	-4.35999	0.000813923	0.226965	-1.30252
Cyb561d2	-0.379462	2.47745	-2.48596	0.0276715	0.306713	-3.89277
Chst15	-0.379457	3.1664	-3.603	0.00332485	0.306713	-1.96113
Cst6	-0.379333	-0.349037	-1.18733	0.256821	0.429458	-5.2338
Acacb	-0.379214	1.90179	-1.64746	0.123955	0.306713	-5.12018
Slc17a7	-0.378974	10.6815	-3.2956	0.00595874	0.306713	-3.95992
Znhit2	-0.378955	3.19168	-2.02483	0.0644247	0.306713	-4.81851
Cers3	-0.378461	-0.980731	-1.094	0.294261	0.473881	-5.11323
Il10rb	-0.377347	1.81478	-1.42003	0.179666	0.332292	-5.41356
Pars2	-0.3768	3.08969	-4.07175	0.0013821	0.256024	-1.07591
Kank4	-0.376742	2.35187	-3.07743	0.00902983	0.306713	-2.79758
Hist1h1c	-0.376696	5.9115	-2.71344	0.0180362	0.306713	-4.11921
Adamts1	-0.376434	4.57326	-1.53873	0.148393	0.306713	-5.79201
Ptchd4	-0.376285	1.3334	-3.02522	0.0099745	0.306713	-2.71766
Cyp11a1	-0.376255	-2.815	-0.52755	0.606901	0.77195	-5.26936
Rara	-0.376208	5.15961	-2.89682	0.0127364	0.306713	-3.64461
Tuba8	-0.376199	2.27792	-2.25164	0.0427176	0.306713	-4.2275
Rnf26	-0.375837	0.812392	-1.90323	0.0799079	0.306713	-4.48672
Slc16a10	-0.375832	1.01208	-0.884257	0.392982	0.575024	-5.77967
Gimap5	-0.375823	-3.11851	-0.487602	0.634136	0.794765	-5.25611
Prss12	-0.375763	-1.72705	-0.600898	0.558474	0.729599	-5.4111
Txnip	-0.374896	3.03948	-1.29104	0.219683	0.385058	-5.81042
Mzb1	-0.374786	-3.56157	-0.548968	0.592543	0.759232	-5.13765
Zbtb42	-0.374434	0.152064	-1.14304	0.274102	0.449293	-5.32111
Exph5	-0.37404	-0.304672	-1.91883	0.0777476	0.306713	-4.2428
Skap1	-0.373737	-4.38038	-0.258648	0.800049	0.919699	-5.14423
Tmem37	-0.373346	0.0291405	-0.302447	0.767205	0.896767	-5.89837
BC024139	-0.372976	-5.81273	-0.498753	0.626475	0.788708	-5.27667
Adra1a	-0.372956	0.84566	-1.67743	0.117869	0.306713	-4.84383
Epop	-0.37266	2.12765	-1.24304	0.236301	0.407256	-5.68484
Rom1	-0.371975	10.9113	-2.33756	0.0364657	0.306713	-5.80106
Sdhaf4	-0.371555	3.83159	-4.14253	0.00121259	0.246143	-1.06562
AF067063	-0.371482	-3.67736	-0.382832	0.708172	0.85383	-5.16233
Slc51a	-0.371414	-1.2826	-0.753418	0.464931	0.644117	-5.33561
Angptl4	-0.370821	0.14714	-0.675836	0.511258	0.686931	-5.79627
Pde6g	-0.370787	10.7485	-2.09536	0.0567649	0.306713	-6.17378
Cd300lg	-0.370696	-2.59781	-0.358649	0.725746	0.866167	-5.26634
Kif6	-0.370624	-0.940585	-0.980971	0.344916	0.526553	-5.24149
Cebpb	-0.370437	-0.554607	-1.00922	0.331702	0.513407	-5.30899
Bri3	-0.37017	3.67472	-2.70366	0.018373	0.306713	-3.71463
Gbx2	-0.370025	-1.15214	-0.670712	0.514411	0.68988	-5.43231
Dnajc30	-0.369057	2.91972	-4.42543	0.000722659	0.226965	-0.410341
Rnf138rt1	-0.368627	-3.73465	-0.414977	0.68508	0.83651	-5.14209
Nat1	-0.368179	0.670352	-1.37666	0.192391	0.350242	-5.19416
Selenbp1	-0.368159	3.60769	-1.92819	0.0764769	0.306713	-5.05143
Trim43b	-0.367907	-4.5138	-0.351508	0.730968	0.869659	-5.1271
Sectm1b	-0.367668	-5.98125	-0.618527	0.547156	0.72006	-5.35973
Lcn3	-0.367668	-6.27843	-1.35665	0.198506	0.356415	-4.75527
Aadacl2	-0.367668	-6.27843	-1.35665	0.198506	0.356415	-4.75527
Vmn2r59	-0.367668	-6.27843	-1.35665	0.198506	0.356415	-4.75527
Mgat4d	-0.367668	-6.27843	-1.35665	0.198506	0.356415	-4.75527
Vmn1r193	-0.367668	-6.27843	-1.35665	0.198506	0.356415	-4.75527
Vmn1r202	-0.367668	-6.27843	-1.35665	0.198506	0.356415	-4.75527
Olfr93	-0.367668	-6.27843	-1.35665	0.198506	0.356415	-4.75527
Ugt1a6b	-0.367668	-6.17937	-1.0114	0.330697	0.51247	-5.08504
Cldn6	-0.367668	-6.17937	-0.972021	0.34918	0.530549	-5.11774
Rbpjl	-0.367668	-6.03425	-0.889091	0.390476	0.572351	-5.183
Olfr1512	-0.367668	-5.95785	-0.788198	0.445037	0.625205	-5.25556
Kpna7	-0.367668	-5.79007	-0.721539	0.483644	0.662123	-5.29922
Olfr521	-0.367668	-6.08031	-0.690479	0.502311	0.679358	-5.31836
Cpq	-0.367143	3.906	-0.694349	0.499962	0.677243	-6.59253
Ush1g	-0.367142	1.73603	-2.18261	0.0484623	0.306713	-4.25058
Cx3cr1	-0.366948	2.1045	-2.91361	0.012336	0.306713	-3.03247
Plpp1	-0.366908	2.93391	-1.57521	0.139767	0.306713	-5.42707
Slfn5	-0.366749	1.51384	-1.72873	0.108059	0.306713	-4.89632
Clspn	-0.365963	-1.60573	-1.05389	0.31156	0.493096	-5.10406
Slc2a6	-0.365756	2.02504	-2.10921	0.0553638	0.306713	-4.43453
Ltb4r1	-0.365682	-4.45961	-0.550131	0.591769	0.758469	-5.14168
Mchr1	-0.365606	0.512353	-1.82863	0.0910141	0.306713	-4.5688
Pdilt	-0.365564	-5.59195	-0.368967	0.718227	0.860915	-5.27653
Il21	-0.365549	-4.36026	-0.370982	0.716763	0.859832	-5.11957
B4gat1	-0.36511	-2.15084	-0.97377	0.348344	0.529808	-5.06561
Lipa	-0.364893	4.38959	-1.50188	0.157564	0.306713	-5.80883
Hspb6	-0.364711	6.27949	-2.82594	0.0145728	0.306713	-3.94562
Gata1	-0.36449	-4.94038	-0.463852	0.650599	0.809171	-5.29072
Tlr4	-0.364374	0.0548899	-0.435609	0.670428	0.824644	-5.86109
Tns1	-0.36417	5.32321	-1.06164	0.30816	0.489765	-6.52522
Prlr	-0.364112	0.89915	-1.54174	0.147666	0.306713	-5.02837
Grrp1	-0.363897	-0.217233	-0.9779	0.346375	0.528037	-5.42796
AY074887	-0.363832	-5.25858	-0.331198	0.745893	0.88149	-5.25011
Gas1	-0.36373	4.21568	-1.16219	0.266522	0.43986	-6.20235
Tex11	-0.363704	-0.0309954	-1.34971	0.200665	0.359077	-5.05806
Rapsn	-0.363354	0.157284	-0.366093	0.720318	0.862448	-5.93849
Epsti1	-0.363169	-4.00232	-0.281795	0.782638	0.907391	-5.16196
Ndufs6	-0.36269	4.73213	-3.12677	0.00821942	0.306713	-3.13107
Pdgfb	-0.362687	1.54379	-2.12431	0.0538726	0.306713	-4.28803
Vtn	-0.362683	9.53827	-2.15211	0.0512259	0.306713	-5.80515
Alox8	-0.362592	-0.420278	-1.43408	0.175699	0.32642	-4.8867
Speer4a	-0.362222	-5.84307	-0.505585	0.621804	0.785137	-5.27381
Fbxl13	-0.36217	-2.57101	-0.363518	0.722194	0.863698	-5.29807
Tmem144	-0.361962	0.563468	-1.63559	0.126441	0.306713	-4.82317
Veph1	-0.36182	0.642867	-0.416808	0.683774	0.835287	-5.97795
Faap24	-0.361719	1.71637	-2.56219	0.0239879	0.306713	-3.6031
Nat2	-0.361545	-0.17708	-0.793839	0.441862	0.622091	-5.5853
Neurl1b	-0.361312	-0.206878	-1.9027	0.0799822	0.306713	-4.31043
Pcdhb4	-0.361091	2.62613	-2.27308	0.0410688	0.306713	-4.28069
Rspo2	-0.361028	0.650269	-1.50627	0.156448	0.306713	-4.99703
Pgc	-0.360989	1.05586	-1.76233	0.102032	0.306713	-4.74718
Gldc	-0.360654	5.25271	-1.15821	0.268084	0.44171	-6.40989
Cd84	-0.360474	-1.12787	-0.822966	0.425703	0.607013	-5.33243
Frrs1	-0.360252	0.965981	-0.529434	0.605631	0.770761	-6.01249
Cox6a2	-0.359761	-2.82098	-0.43396	0.671595	0.825576	-5.29987
Nbl1	-0.359759	5.21322	-1.23528	0.239078	0.410774	-6.31412
Pspn	-0.359629	0.732963	-1.03275	0.320978	0.502614	-5.57724
Arhgap9	-0.359613	-3.54618	-0.460126	0.6532	0.811438	-5.20112
Pate1	-0.359356	-5.51555	-0.443619	0.664778	0.819789	-5.34364
Efcab10	-0.35884	-5.11649	-0.342891	0.737286	0.874459	-5.28719
Shf	-0.358774	2.77145	-2.21571	0.045623	0.306713	-4.40755
Catsperg2	-0.358728	-5.66761	-0.413096	0.686423	0.837491	-5.30941
Amhr2	-0.358541	-0.314688	-1.16204	0.266582	0.439918	-5.25549
Tmem246	-0.358536	4.43147	-3.08328	0.00892972	0.306713	-3.15726
Prph2	-0.358445	12.1983	-2.6251	0.0213101	0.306713	-5.59523
Tuba3b	-0.35842	-2.62828	-0.485715	0.635437	0.795827	-5.27227
Il34	-0.357899	2.62057	-3.03503	0.00978972	0.306713	-2.92145
Kcnj8	-0.357802	0.344747	-1.38843	0.188865	0.345467	-5.11511
Tpgs1	-0.357761	3.7988	-1.37539	0.192774	0.350789	-5.89985
Cdk2	-0.357403	1.74761	-1.37567	0.192689	0.350668	-5.45404
Irx5	-0.357132	1.76799	-1.52893	0.150787	0.306713	-5.26485
Tsga8	-0.357118	-5.64495	-1.28713	0.221	0.38673	-4.82748
Vmn2r9	-0.357118	-6.27843	-1.36881	0.19477	0.352215	-4.74236
Nlrp6	-0.357118	-6.27843	-1.36881	0.19477	0.352215	-4.74236
Slc5a4a	-0.357118	-6.27843	-1.36881	0.19477	0.352215	-4.74236
Retnlb	-0.357118	-6.27843	-1.36881	0.19477	0.352215	-4.74236
Olfr1321	-0.357118	-6.27843	-1.36881	0.19477	0.352215	-4.74236
Olfr1356	-0.357118	-6.13331	-0.80235	0.4371	0.61756	-5.24585
Gbp2b	-0.357118	-6.17937	-0.970457	0.34993	0.531342	-5.11902
Pga5	-0.357118	-5.88913	-0.654622	0.524384	0.698567	-5.3395
Dkk4	-0.357118	-5.54589	-0.629218	0.540354	0.713695	-5.35385
Mrpl44	-0.357042	4.01104	-4.16649	0.00116018	0.241725	-1.05509
Bcap29	-0.356688	4.34905	-1.8747	0.0840025	0.306713	-5.26997
Clhc1	-0.356286	-3.16317	-0.436502	0.669797	0.824138	-5.15419
Klrb1b	-0.355972	-5.98819	-0.608635	0.553492	0.725542	-5.22614
Olfr1535	-0.355842	-4.15381	-0.407232	0.690615	0.840647	-5.13636
Nrl	-0.355514	10.8219	-2.76785	0.0162703	0.306713	-5.00228
Eno4	-0.355359	1.37356	-1.54035	0.148002	0.306713	-5.12402
Epyc	-0.355106	-5.92751	-0.556666	0.587426	0.754917	-5.3919
Krtap5-3	-0.355106	-6.17937	-0.975866	0.347344	0.528958	-5.1146
AA672651	-0.355106	-6.27843	-1.37142	0.193977	0.35183	-4.73958
Serpina3a	-0.355106	-6.27843	-1.37142	0.193977	0.35183	-4.73958
Ccr6	-0.355106	-6.27843	-1.37142	0.193977	0.35183	-4.73958
Crisp3	-0.355106	-6.27843	-1.37142	0.193977	0.35183	-4.73958
Npn2	-0.355106	-6.17937	-0.968646	0.350798	0.53212	-5.12049
Iqcf3	-0.355106	-6.13331	-0.832723	0.420377	0.60202	-5.22448
Prm2	-0.355106	-6.13331	-0.799892	0.438472	0.61888	-5.24754
Slc34a3	-0.355106	-5.98819	-0.620582	0.545845	0.71878	-5.35861
Ankrd34b	-0.355067	1.37825	-2.36101	0.0349173	0.306713	-3.87721
Tmsb15l	-0.354382	-1.58229	-0.732359	0.477241	0.655878	-5.33626
Ctla2b	-0.354353	-5.83613	-0.552288	0.590333	0.757192	-5.29737
Cpa3	-0.35429	-5.71367	-0.445092	0.663741	0.81926	-5.29787
Pdgfa	-0.353822	2.33865	-1.13844	0.275946	0.451606	-5.86944
Hmgb2	-0.353416	5.72899	-2.41243	0.0317383	0.306713	-4.62115
Otoa	-0.353145	-2.04934	-0.802748	0.436878	0.61743	-5.15092
Pcdhb9	-0.353095	4.18683	-4.04344	0.00145654	0.256024	-1.29169
Agxt	-0.35303	-5.55879	-0.451825	0.659011	0.815941	-5.29534
Scin	-0.352627	-1.23113	-0.844732	0.413883	0.595748	-5.28711
Cckar	-0.352619	-2.01858	-0.331606	0.745592	0.881224	-5.4373
Rsad2	-0.351782	0.793471	-1.63595	0.126365	0.306713	-4.88042
Rnf183	-0.351725	0.243044	-0.969092	0.350584	0.532	-5.53699
Ppp1r3b	-0.35142	0.685461	-1.00825	0.33215	0.513842	-5.60418
Mov10l1	-0.351264	-4.58207	-0.371065	0.716702	0.859777	-5.17232
Il21r	-0.351231	-2.89201	-0.425753	0.67741	0.830322	-5.26045
Igsf5	-0.351207	-5.98125	-0.539045	0.599173	0.765383	-5.30353
Rs1	-0.350767	11.4676	-2.56969	0.023652	0.306713	-5.50595
Pcdha12	-0.350751	1.55492	-1.74741	0.104671	0.306713	-4.87632
Elf5	-0.350724	-1.34104	-0.756712	0.463023	0.642237	-5.33161
Impg2	-0.350649	9.16108	-2.87042	0.013392	0.306713	-4.43454
Tnfsf8	-0.350267	-1.40069	-0.488439	0.633559	0.794312	-5.48675
Sv2b	-0.350196	9.42235	-4.40147	0.000754779	0.226965	-1.57917
Impdh1	-0.350066	9.4691	-2.8877	0.012959	0.306713	-4.4782
Zswim7	-0.350021	2.33758	-2.26233	0.0418876	0.306713	-4.24578
Vangl1	-0.350016	1.1466	-0.836162	0.41851	0.600172	-5.85376
Mcam	-0.349941	2.25143	-1.7068	0.11216	0.306713	-5.07009
Rtp4	-0.349761	-0.322421	-1.16169	0.266719	0.440078	-5.23209
Has2	-0.349738	-3.46508	-0.396895	0.698031	0.846316	-5.27624
Blvrb	-0.349712	1.29408	-1.5364	0.14896	0.306713	-5.13086
Rcvrn	-0.349404	9.66127	-2.88617	0.012997	0.306713	-4.52498
C1qtnf7	-0.348993	-0.656694	-1.23887	0.237789	0.409206	-5.10182
Them6	-0.348899	4.74243	-3.52349	0.00386481	0.306713	-2.38494
Gpc5	-0.348899	-0.92231	-1.06758	0.305574	0.486904	-5.22167
Sstr1	-0.348895	-0.112033	-1.15341	0.269978	0.444169	-5.24401
Prdm12	-0.348353	-5.59195	-0.411478	0.687578	0.838244	-5.35546
Plin2	-0.348173	2.46579	-1.74236	0.105578	0.306713	-5.1014
Tnp1	-0.348079	-4.41122	-0.277454	0.785894	0.909829	-5.19552
Csrp3	-0.347725	1.66036	-1.25882	0.230733	0.40002	-5.53461
Serpinf1	-0.347501	1.91553	-1.60744	0.13251	0.306713	-5.16732
Fars2	-0.347344	3.38853	-2.52864	0.0255462	0.306713	-3.97442
Gpr149	-0.347297	2.02081	-2.30203	0.0389377	0.306713	-4.11147
Oprm1	-0.347136	0.279155	-0.98864	0.341292	0.523074	-5.50893
Agbl2	-0.346705	-0.608475	-1.04062	0.317448	0.49921	-5.26984
Btk	-0.346261	-2.71393	-0.4336	0.671849	0.825779	-5.27663
Ccdc65	-0.345522	2.15304	-1.5413	0.14777	0.306713	-5.2711
Egflam	-0.345194	7.92703	-2.4915	0.0273863	0.306713	-4.87296
Slc5a9	-0.345145	-5.65786	-0.359276	0.725288	0.865714	-5.28245
Bmyc	-0.345	1.6914	-2.79674	0.0154031	0.306713	-3.18554
Uqcrfs1	-0.344784	5.9886	-3.06411	0.00926194	0.306713	-3.47302
Aspn	-0.344152	-0.567307	-0.755433	0.463763	0.642956	-5.51643
N4bp3	-0.343968	2.97367	-3.93859	0.00177017	0.267779	-1.30429
Zfp456	-0.343848	-1.41511	-0.891677	0.389139	0.571014	-5.22801
Atp2a1	-0.343761	-0.403273	-0.663069	0.519134	0.693873	-5.64268
Cd55b	-0.343697	-6.13331	-0.799584	0.438644	0.619059	-5.24776
Krtap7-1	-0.343697	-6.13331	-0.799584	0.438644	0.619059	-5.24776
Mup20	-0.343697	-6.27843	-1.38821	0.18893	0.345467	-4.7216
Ces1c	-0.343697	-6.27843	-1.38821	0.18893	0.345467	-4.7216
Ugt3a1	-0.343697	-6.27843	-1.38821	0.18893	0.345467	-4.7216
Il17b	-0.343697	-6.27843	-1.38821	0.18893	0.345467	-4.7216
Serpina3m	-0.343697	-6.13331	-0.787812	0.445255	0.625412	-5.25582
Ambp	-0.343697	-6.13331	-0.785739	0.446425	0.626532	-5.25723
Sirpb1b	-0.343697	-6.04716	-0.603032	0.557098	0.728527	-5.36809
Apoc4	-0.343697	-5.98819	-0.812251	0.431602	0.612594	-5.23896
Lcn12	-0.343697	-5.64495	-0.774237	0.452956	0.632741	-5.26499
Chchd10	-0.343529	4.97395	-1.87692	0.0836769	0.306713	-5.38185
Bola1	-0.343467	2.5474	-3.41771	0.0047238	0.306713	-2.19939
Krtap5-2	-0.343327	-5.01147	-0.339147	0.740038	0.876686	-5.18297
Unc119	-0.343322	10.2779	-3.32982	0.00558305	0.306713	-3.81489
Hhip	-0.343297	0.24936	-0.975984	0.347288	0.528916	-5.5646
Cd7	-0.343147	-5.84307	-0.481456	0.638378	0.798547	-5.28376
Gdf15	-0.342911	-1.47167	-0.711287	0.489759	0.66776	-5.3959
Cdh3	-0.342688	1.20841	-0.36136	0.723768	0.864566	-6.14719
Cxcl12	-0.342562	4.70322	-2.0164	0.0654026	0.306713	-5.10491
Necab2	-0.342468	4.94953	-2.38242	0.0335579	0.306713	-4.53784
Folr1	-0.342048	3.68025	-0.381051	0.70946	0.854674	-6.70098
Ly75	-0.342038	2.53645	-2.60637	0.0220753	0.306713	-3.65201
Paqr4	-0.341998	6.41636	-4.58871	0.000538314	0.221913	-0.652075
Samd9l	-0.341915	2.05025	-1.06674	0.305936	0.487297	-5.85563
Spryd4	-0.341858	2.7893	-3.02575	0.00996427	0.306713	-2.96828
Angptl7	-0.341041	-2.05608	-0.355544	0.728015	0.867622	-5.41521
Unc93b1	-0.341012	0.814739	-1.04772	0.314288	0.49599	-5.56643
Gas2l2	-0.340843	-1.00519	-0.834473	0.419426	0.601033	-5.37197
Fbxw15	-0.34016	-5.65786	-0.385367	0.706339	0.852501	-5.32511
Vmn2r86	-0.340133	-3.59282	-0.344143	0.736367	0.873988	-5.16258
Klhdc7b	-0.339952	-1.37023	-0.618272	0.547319	0.72024	-5.39201
Hes6	-0.339949	3.83967	-3.16905	0.00758306	0.306713	-2.91589
Setmar	-0.339793	2.57446	-2.19303	0.0475508	0.306713	-4.41824
Neu2	-0.339588	-2.30181	-0.57678	0.574164	0.742986	-5.33883
Aqp9	-0.339586	-0.233132	-1.65468	0.122465	0.306713	-4.67156
Tal2	-0.339193	-1.62601	-0.514475	0.615751	0.779811	-5.41866
Pnp2	-0.339181	-2.47331	-0.923967	0.372717	0.554625	-5.04861
Aspg	-0.339031	-3.99152	-0.327577	0.748566	0.88332	-5.20992
Snrnp25	-0.33858	2.79241	-2.8442	0.0140761	0.306713	-3.3046
Tipin	-0.338507	3.83779	-2.43339	0.0305238	0.306713	-4.24585
Pmfbp1	-0.338246	0.097132	-1.44275	0.173285	0.32276	-4.98543
H3f3b	-0.338245	9.26249	-3.22507	0.00681542	0.306713	-3.81085
Slco3a1	-0.338164	3.95971	-2.61329	0.0217894	0.306713	-3.94277
Slc24a1	-0.338075	10.9184	-2.95924	0.0113099	0.306713	-4.65973
Mr1	-0.337994	2.64927	-1.14997	0.271341	0.445759	-5.89465
Jph2	-0.337884	0.653106	-0.366555	0.719982	0.862214	-6.02209
Kl	-0.337841	1.57864	-2.06017	0.0604745	0.306713	-4.37307
Acot1	-0.337552	0.760217	-0.898887	0.38543	0.567486	-5.71073
Hsbp1l1	-0.337506	4.84968	-2.51569	0.0261738	0.306713	-4.2787
Ano2	-0.337476	6.64753	-2.77271	0.0161212	0.306713	-4.12166
Tmem207	-0.337192	-4.82029	-0.380499	0.709859	0.855027	-5.1716
Arrdc3	-0.3371	6.72001	-2.71616	0.0179437	0.306713	-4.26006
Il1rapl2	-0.337048	1.14511	-1.62328	0.129064	0.306713	-4.97888
Cd59a	-0.336698	6.00531	-2.12979	0.0533413	0.306713	-5.20334
Hnrnpa0	-0.336694	7.10916	-1.88192	0.0829478	0.306713	-5.77089
Fhod3	-0.336587	7.38348	-2.98557	0.010757	0.306713	-3.8675
St6gal1	-0.336576	3.18143	-1.76515	0.101541	0.306713	-5.21599
Tcf19	-0.336486	0.782929	-1.09849	0.29237	0.471551	-5.53451
Rbm11	-0.336388	1.6656	-1.55103	0.145434	0.306713	-5.2
Dync2li1	-0.336358	4.25651	-5.21943	0.000178211	0.203376	0.815115
2021-03-01	-0.336329	0.314643	-1.15442	0.269576	0.443692	-5.38808
Rhobtb1	-0.336207	3.8499	-1.34443	0.20232	0.361218	-5.93125
Nhlh1	-0.335883	2.10341	-2.8113	0.0149834	0.306713	-3.24395
Nxnl1	-0.335882	8.23359	-3.17041	0.00756346	0.306713	-3.68582
Romo1	-0.335706	4.0454	-2.60556	0.0221089	0.306713	-3.97908
Cmtm5	-0.335596	0.372898	-1.27117	0.226445	0.394146	-5.25921
Cracr2b	-0.335479	-0.0419075	-0.891458	0.389252	0.571088	-5.51148
Tapbp	-0.335378	5.86223	-4.88287	0.000319359	0.218375	-0.0297791
Mme	-0.335103	2.61093	-0.215038	0.833151	0.940807	-6.5037
Fam122a	-0.335088	3.8186	-2.25978	0.0420847	0.306713	-4.5335
Tcf23	-0.335007	-4.39967	-0.328146	0.748146	0.883089	-5.15681
Slc22a13	-0.334773	-5.74401	-0.4862	0.635102	0.795614	-5.28184
Lhfpl3	-0.334676	6.0662	-3.76524	0.00244882	0.28902	-2.14199
Hist1h4c	-0.334658	0.12342	-1.23911	0.237704	0.40912	-5.2388
Fam43a	-0.334374	3.89829	-2.18643	0.0481266	0.306713	-4.67831
Cyb561	-0.334258	2.67517	-2.08385	0.0579536	0.306713	-4.60719
Insrr	-0.334217	1.85247	-0.69429	0.499998	0.677257	-6.1837
S100a1	-0.334085	3.69087	-1.54333	0.147282	0.306713	-5.64191
Cyth4	-0.333999	0.097775	-0.838897	0.41703	0.598764	-5.62677
Bloc1s3	-0.333838	2.94879	-2.33708	0.036498	0.306713	-4.23825
P2ry1	-0.333816	2.92788	-1.88786	0.0820904	0.306713	-4.95648
Ninj1	-0.333625	2.36205	-1.28487	0.221767	0.387731	-5.69599
Spsb1	-0.33347	1.08418	-0.66027	0.520871	0.695505	-6.03197
Ust	-0.333391	3.98377	-3.42163	0.00468879	0.306713	-2.44165
Arc	-0.333341	0.829251	-0.855307	0.408219	0.590243	-5.73248
Relt	-0.333315	2.65873	-4.84702	0.00034014	0.218375	0.356396
Nxpe2	-0.333147	-2.46895	-0.46014	0.65319	0.811438	-5.35144
Cdk5r2	-0.333044	6.96998	-2.77024	0.0161968	0.306713	-4.19118
Cyp2s1	-0.33302	2.25057	-2.27844	0.0406662	0.306713	-4.1845
Ctif	-0.332447	6.65523	-4.39069	0.000769707	0.226965	-1.06697
Ndufa4l2	-0.332014	0.126418	-0.447141	0.6623	0.818066	-5.89433
Slc27a6	-0.331434	1.65551	-1.66193	0.120982	0.306713	-5.02081
Fbxl7	-0.331414	-2.04325	-0.419981	0.681514	0.833465	-5.48279
Bicdl1	-0.331287	8.42564	-2.08849	0.0574714	0.306713	-5.69782
Prss8	-0.331209	-3.11638	-0.283692	0.781216	0.906358	-5.27455
Mmp14	-0.331199	3.85225	-1.75234	0.103792	0.306713	-5.37354
Wfs1	-0.331193	5.71869	-3.76073	0.00246967	0.290742	-2.08403
Olfr15	-0.33109	-5.54589	-0.378589	0.711243	0.856114	-5.27659
Jcad	-0.330723	5.47605	-3.27712	0.00617215	0.306713	-2.96746
Gbp2	-0.330423	1.90976	-1.38481	0.189943	0.34693	-5.42882
Barx2	-0.330287	-3.53785	-0.324139	0.751106	0.885176	-5.17734
Cbln4	-0.330283	2.81679	-1.79748	0.0960505	0.306713	-5.06892
Gdf10	-0.330218	1.0762	-0.527066	0.607227	0.772241	-6.07394
Lingo4	-0.330189	1.07737	-1.26435	0.228804	0.397312	-5.39913
Astn2	-0.330095	4.09301	-3.5867	0.00342895	0.306713	-2.13318
Prrx2	-0.329873	-2.96379	-0.443295	0.665006	0.819999	-5.32707
Trim13	-0.329623	2.29198	-3.72238	0.00265442	0.294886	-1.61131
Isoc2b	-0.329574	1.49876	-2.72229	0.0177366	0.306713	-3.29011
Crtap	-0.329168	2.00574	-0.703704	0.494311	0.671978	-6.17059
Ptn	-0.329088	6.34438	-1.49016	0.160581	0.308049	-6.21562
Insm1	-0.328913	4.6089	-2.32338	0.0374338	0.306713	-4.56212
Prl4a1	-0.328738	-1.33534	-0.661803	0.519919	0.694598	-5.44532
Trim30a	-0.328559	0.236347	-0.876343	0.397108	0.579259	-5.59783
Ifit1bl2	-0.328526	-1.24041	-0.585163	0.568684	0.737944	-5.49763
Borcs5	-0.327907	4.84341	-4.30756	0.000895606	0.231071	-0.919567
Gsdmd	-0.327877	-0.524491	-1.24317	0.236255	0.407205	-5.17718
Cxcl13	-0.327513	-0.268347	-1.38037	0.191274	0.348737	-4.97502
Mpped2	-0.327377	4.70707	-4.06915	0.00138875	0.256024	-1.3358
Swsap1	-0.327361	4.8455	-4.64238	0.000488999	0.220193	-0.30918
Dpysl3	-0.327166	8.24783	-2.97976	0.0108765	0.306713	-4.04701
Tma7	-0.327159	8.72266	-3.78214	0.0023723	0.286736	-2.63242
Rgcc	-0.327123	0.938314	-1.33093	0.2066	0.366997	-5.36154
Xdh	-0.327032	1.32289	-1.58884	0.136658	0.306713	-5.07625
Mrvi1	-0.326992	1.16346	-1.67308	0.118735	0.306713	-4.93197
Rpa2	-0.32664	4.31048	-3.79061	0.00233488	0.286736	-1.79238
Cds1	-0.326374	8.74007	-2.91581	0.0122845	0.306713	-4.26752
Pde6h	-0.326221	7.06288	-1.80074	0.095513	0.306713	-5.88061
Kcnj13	-0.326084	0.817582	-0.333019	0.74455	0.880407	-6.03547
Oxct1	-0.326068	6.58588	-4.2822	0.000938106	0.234742	-1.2609
Vstm2l	-0.326024	4.00235	-2.36299	0.0347893	0.306713	-4.39715
Sec22a	-0.325962	5.6283	-3.66369	0.00296482	0.306547	-2.26463
Ttc38	-0.325834	2.58946	-1.88104	0.0830767	0.306713	-4.91732
Gbp8	-0.325752	-4.70541	-0.282671	0.781981	0.906932	-5.14489
Frat1	-0.325637	4.07755	-2.57791	0.0232895	0.306713	-4.01672
Pla2g7	-0.325585	7.09848	-3.44328	0.0044999	0.306713	-2.93757
Il15ra	-0.325565	-0.570622	-0.836918	0.418101	0.599817	-5.44899
Tmem173	-0.32532	-0.712773	-0.857935	0.40682	0.588852	-5.41179
Acoxl	-0.325228	2.07062	-1.2481	0.234504	0.404843	-5.64302
Isl2	-0.325142	1.71953	-1.45353	0.170326	0.318397	-5.32655
Pde6a	-0.325132	11.585	-2.38787	0.0332205	0.306713	-5.86346
Gnaz	-0.32499	6.68881	-3.43681	0.00455557	0.306713	-2.88442
Plvap	-0.324783	2.6226	-1.34902	0.20088	0.359369	-5.69313
Ccbe1	-0.324712	0.178549	-0.349562	0.732392	0.870693	-5.92396
Ppp1r1b	-0.324564	2.80521	-1.61744	0.130326	0.306713	-5.35616
Cdc6	-0.324283	-0.368437	-0.89277	0.388575	0.570414	-5.46176
Sox7	-0.324277	-0.868531	-0.758085	0.462229	0.641329	-5.50866
Fscn1	-0.324188	6.0848	-2.08479	0.0578557	0.306713	-5.24781
Samd7	-0.324082	7.3265	-1.89226	0.0814604	0.306713	-5.79625
Tmie	-0.323743	0.669513	-1.69806	0.113833	0.306713	-4.80961
Ltbp4	-0.323294	3.57405	-2.32702	0.0371831	0.306713	-4.37688
Plpp3	-0.322944	5.63931	-2.70782	0.0182287	0.306713	-4.06999
Glis3	-0.322854	1.17711	-1.1232	0.282126	0.45912	-5.56467
Slc4a5	-0.322851	5.61719	-0.762855	0.459479	0.638674	-6.85306
Ccdc126	-0.32283	7.8035	-2.61866	0.0215704	0.306713	-4.6354
Esr1	-0.32276	2.05961	-2.17372	0.0492531	0.306713	-4.33619
Clca1	-0.322731	3.22016	-2.49421	0.0272479	0.306713	-3.98506
Cnga1	-0.322587	9.82909	-2.73274	0.0173891	0.306713	-4.83931
Taf5l	-0.322494	4.52452	-5.82158	6.52537e-05	0.144114	1.78946
Borcs6	-0.322356	3.76281	-2.70404	0.0183596	0.306713	-3.73128
Pcdhb1	-0.322206	-0.792703	-0.609536	0.552913	0.725026	-5.58415
Smc2	-0.322173	3.05481	-2.57142	0.0235753	0.306713	-3.83963
Tusc3	-0.32212	6.68305	-5.14345	0.000203022	0.205472	0.293104
[truncated: 17,682 more rows]
